# Supplementary material for: Dichloridobis(3,4,5-trimethyl-1H-pyrazole-κN 2)cobalt(II)
Source: Acta Crystallogr Sect E Struct Rep Online. 2010 Aug 21;66(Pt 9):m1134. doi: 10.1107/S160053681003254X (PMC3007936; doi:10.1107/S160053681003254X)
Supplement: Supplementary file 1 [file e-66-m1134-sup1.cif]

##############################################################################
###                                                                        ###
###        Electronic paper (Acta Crystallographica Section E)             ###
###                                                                        ###
##############################################################################
#                                                                            #
# This CIF contains the data in a paper accepted for publication in Acta     #
# Crystallographica Section E. It conforms to the requirements of Notes      #
# for Authors for Section E, and has been peer reviewed under the auspices   #
# of the IUCr Commission on Journals.                                        #
#                                                                            #
# Full details of the Crystallographic Information File format               #
# are given in the paper "The Crystallographic Information File (CIF):       #
# a New Standard Archive File for Crystallography" by S. R. Hall, F. H.      #
# Allen and I. D. Brown [Acta Cryst. (1991), A47, 655-685].                  #
#                                                                            #
# The current version of the core CIF dictionary is obtainable from          #
# ftp://ftp.iucr.org/pub/cif_core.dic. The current version number is 2.4.    #
#                                                                            #
# Software is freely available for graphical display of the structure(s) in  #
# this CIF.  For information consult the CIF home page http://www.iucr.org/  #
# cif/home.html                                                              #
#                                                                            #
# This file may be used for bona fide research purposes within the           #
# scientific community so long as proper attribution is given to the journal # 
# article from which it was obtained.                                        #
#                                                                            #
##############################################################################
                                             
data_global
_audit_creation_method     'SHELXL97 CIF, edited IUCr template'
_journal_date_recd_electronic     2010-08-11
_journal_date_accepted     2010-08-12
_journal_name_full     'Acta Crystallographica, Section E'
_journal_year     2010
_journal_volume     66
_journal_issue      9
_journal_page_first     m1134
_journal_page_last     m1134
_journal_paper_category     QM
_journal_coeditor_code     NG5017
_publ_contact_author_name     'Dr G. Lyubartseva'
_publ_contact_author_address
;
Dept. of Chemistry and Physics
College of Science and Technology
Southern Arkansas University
Magnolia AR 71753
USA
;
_publ_contact_author_email     'GannaLyubartseva@saumag.edu'
_publ_contact_author_fax     '870 235 4936'
_publ_contact_author_phone     '870 235 4279'
_publ_section_title
;
Dichloridobis(3,4,5-trimethyl-1<i>H</i>-pyrazole-\k<i>N</i>^2^)cobalt(II)
;
loop_
    _publ_author_name
    _publ_author_address
    'Ganna Lyubartseva'
;
Department of Chemistry and Physics
College of Science and Technology
Southern Arkansas University
Magnolia
AR 71753
USA
;
    'Parkin, Sean'
;
Department of Chemistry
University of Kentucky
Lexington
KY 40506
USA
;
data_I
_audit_creation_method     SHELXL-97
_chemical_name_systematic
;
Dichloridobis(3,4,5-trimethyl-1<i>H</i>-pyrazole-\k<i>N</i>^2^)cobalt(II)
;
_chemical_name_common     ?
_chemical_formula_moiety     'C12 H20 Cl2 Co N4'
_chemical_formula_sum     'C12 H20 Cl2 Co N4'
_chemical_formula_iupac     '[Co Cl2 (C6 H10 N2)2]'
_chemical_formula_weight     350.15
_chemical_melting_point     ?
_symmetry_cell_setting     orthorhombic
_symmetry_space_group_name_H-M     'P b c a'
_symmetry_space_group_name_Hall     '-P 2ac 2ab'
loop_
    _symmetry_equiv_pos_as_xyz
    'x, y, z'
    '-x+1/2, -y, z+1/2'
    'x+1/2, -y+1/2, -z'
    '-x, y+1/2, -z+1/2'
    '-x, -y, -z'
    'x-1/2, y, -z-1/2'
    '-x-1/2, y-1/2, z'
    'x, -y-1/2, z-1/2'
_cell_length_a     14.88800(10)
_cell_length_b     17.39800(10)
_cell_length_c     24.9220(2)
_cell_angle_alpha     90.00
_cell_angle_beta     90.00
_cell_angle_gamma     90.00
_cell_volume     6455.33(8)
_cell_formula_units_Z     16
_cell_measurement_reflns_used     15242
_cell_measurement_theta_min     1.00
_cell_measurement_theta_max     27.48
_cell_measurement_temperature     90.0(2)
_exptl_crystal_description     block
_exptl_crystal_colour     blue
_exptl_crystal_size_max     0.30
_exptl_crystal_size_mid     0.28
_exptl_crystal_size_min     0.19
_exptl_crystal_density_diffrn     1.441
_exptl_crystal_density_meas     ?
_exptl_crystal_density_method     'not measured'
_exptl_crystal_F_000     2896
_exptl_absorpt_coefficient_mu     1.387
_exptl_absorpt_correction_type     multi-scan
_exptl_absorpt_process_details     '(SCALEPACK; Otwinowski & Minor, 1997)'
_exptl_absorpt_correction_T_min     0.590
_exptl_absorpt_correction_T_max     0.746
_exptl_special_details
;
;
_diffrn_ambient_temperature     90.0(2)
_diffrn_radiation_type     MoK\a
_diffrn_radiation_wavelength     0.71073
_diffrn_radiation_source     'fine-focus sealed tube'
_diffrn_radiation_monochromator     'graphite'
_diffrn_measurement_device_type     'Nonius KappaCCD diffractometer'
_diffrn_measurement_method     '\w scans at fixed \c = 55\%'
_diffrn_detector_area_resol_mean     9.1
_diffrn_reflns_number     111609
_diffrn_reflns_av_R_equivalents     0.0636
_diffrn_reflns_av_sigmaI/netI     0.0277
_diffrn_reflns_theta_min     1.63
_diffrn_reflns_theta_max     27.48
_diffrn_reflns_theta_full     27.48
_diffrn_measured_fraction_theta_max     0.999
_diffrn_measured_fraction_theta_full     0.999
_diffrn_reflns_limit_h_min     -19
_diffrn_reflns_limit_h_max     19
_diffrn_reflns_limit_k_min     -22
_diffrn_reflns_limit_k_max     22
_diffrn_reflns_limit_l_min     -32
_diffrn_reflns_limit_l_max     32
_diffrn_standards_number     0
_diffrn_standards_interval_count     .
_diffrn_standards_interval_time     .
_diffrn_standards_decay_%     ?
_refine_special_details
;
Refinement of <i>F</i>^2^ against ALL reflections. The weighted <i>R</i>-factor
<i>wR</i> and goodness of fit <i>S</i> are based on <i>F</i>^2^, conventional
<i>R</i>-factors <i>R</i> are based on <i>F</i>, with <i>F</i> set to zero for
negative <i>F</i>^2^. The threshold expression of <i>F</i>^2^ >
2\s(<i>F</i>^2^) is used only for calculating <i>R</i>-factors(gt) <i>etc</i>.
and is not relevant to the choice of reflections for refinement.
<i>R</i>-factors based on <i>F</i>^2^ are statistically about twice as large
as those based on <i>F</i>, and <i>R</i>- factors based on ALL data will be
even larger.
;
_reflns_number_total     7404
_reflns_number_gt     5822
_reflns_threshold_expression     I>2\s(I)
_refine_ls_structure_factor_coef     Fsqd
_refine_ls_matrix_type     full
_refine_ls_R_factor_all     0.0616
_refine_ls_R_factor_gt     0.0433
_refine_ls_wR_factor_gt     0.1017
_refine_ls_wR_factor_ref     0.1108
_refine_ls_goodness_of_fit_ref     1.146
_refine_ls_restrained_S_all     1.146
_refine_ls_number_reflns     7404
_refine_ls_number_parameters     355
_refine_ls_number_restraints     0
_refine_ls_hydrogen_treatment     constr
_refine_ls_weighting_scheme     calc
_refine_ls_weighting_details
         'calc w=1/[\s^2^(Fo^2^)+(0.0507P)^2^+7.0674P] where P=(Fo^2^+2Fc^2^)/3'
_atom_sites_solution_hydrogens     geom
_atom_sites_solution_primary     direct
_atom_sites_solution_secondary     difmap
_refine_ls_shift/su_max     0.001
_refine_ls_shift/su_mean     0.000
_refine_diff_density_max     0.795
_refine_diff_density_min     -0.595
_refine_ls_extinction_method     none
_refine_ls_extinction_coef     ?
loop_
    _atom_type_symbol
    _atom_type_description
    _atom_type_scat_dispersion_real
    _atom_type_scat_dispersion_imag
    _atom_type_scat_source
    'C' 'C' 0.0033 0.0016
                         'International Tables Vol C Tables 4.2.6.8 and 6.1.1.4'
    'H' 'H' 0.0000 0.0000
                         'International Tables Vol C Tables 4.2.6.8 and 6.1.1.4'
    'N' 'N' 0.0061 0.0033
                         'International Tables Vol C Tables 4.2.6.8 and 6.1.1.4'
    'Co' 'Co' 0.3494 0.9721
                         'International Tables Vol C Tables 4.2.6.8 and 6.1.1.4'
    'Cl' 'Cl' 0.1484 0.1585
                         'International Tables Vol C Tables 4.2.6.8 and 6.1.1.4'
_computing_data_collection     'COLLECT (Nonius, 1998)'
_computing_cell_refinement     'SCALEPACK (Otwinowski & Minor, 1997)'
_computing_data_reduction     'DENZO-SMN (Otwinowski & Minor, 1997)'
_computing_structure_solution     'SHELXS97 (Sheldrick, 2008)'
_computing_structure_refinement     'SHELXL97 (Sheldrick, 2008)'
_computing_molecular_graphics     'XP in SHELXTL (Sheldrick, 2008)'
_computing_publication_material
;
SHELXL97 (Sheldrick, 2008) and local procedures
;
loop_
    _atom_site_type_symbol
    _atom_site_label
    _atom_site_fract_x
    _atom_site_fract_y
    _atom_site_fract_z
    _atom_site_U_iso_or_equiv
    _atom_site_adp_type
    _atom_site_calc_flag
    _atom_site_refinement_flags
    _atom_site_occupancy
    _atom_site_disorder_assembly
    _atom_site_disorder_group
    Co Co1A 0.70074(2) 0.11088(2) 0.365286(14) 0.01780(10) Uani d . 1 . .
    Cl Cl1A 0.73843(5) 0.00580(4) 0.31744(3) 0.02255(15) Uani d . 1 . .
    Cl Cl2A 0.80296(5) 0.16183(4) 0.42223(3) 0.02503(15) Uani d . 1 . .
    N N1A 0.59573(15) 0.09270(13) 0.41394(9) 0.0205(5) Uani d . 1 . .
    N N2A 0.59238(15) 0.12310(13) 0.46421(8) 0.0211(5) Uani d . 1 . .
    H H2A 0.6375 0.1468 0.4799 0.025 Uiso calc R 1 . .
    N N3A 0.66803(15) 0.18364(13) 0.30568(8) 0.0196(5) Uani d . 1 . .
    N N4A 0.66770(14) 0.16085(12) 0.25323(8) 0.0179(4) Uani d . 1 . .
    H H4A 0.6812 0.1142 0.2423 0.021 Uiso calc R 1 . .
    C C1A 0.51360(18) 0.06308(14) 0.40500(10) 0.0192(5) Uani d . 1 . .
    C C2A 0.45852(19) 0.07446(15) 0.44974(10) 0.0218(6) Uani d . 1 . .
    C C3A 0.51108(19) 0.11215(15) 0.48690(11) 0.0223(6) Uani d . 1 . .
    C C4A 0.49183(19) 0.02581(17) 0.35250(11) 0.0268(6) Uani d . 1 . .
    H H4A1 0.4978 0.0636 0.3236 0.040 Uiso calc R 1 . .
    H H4A2 0.4301 0.0063 0.3534 0.040 Uiso calc R 1 . .
    H H4A3 0.5334 -0.0169 0.3462 0.040 Uiso calc R 1 . .
    C C5A 0.36239(19) 0.05170(19) 0.45728(12) 0.0306(7) Uani d . 1 . .
    H H5A1 0.3534 0.0335 0.4941 0.046 Uiso calc R 1 . .
    H H5A2 0.3472 0.0105 0.4320 0.046 Uiso calc R 1 . .
    H H5A3 0.3236 0.0962 0.4506 0.046 Uiso calc R 1 . .
    C C6A 0.4881(2) 0.13878(18) 0.54196(11) 0.0290(6) Uani d . 1 . .
    H H6A1 0.5432 0.1525 0.5612 0.044 Uiso calc R 1 . .
    H H6A2 0.4570 0.0975 0.5613 0.044 Uiso calc R 1 . .
    H H6A3 0.4488 0.1839 0.5397 0.044 Uiso calc R 1 . .
    C C7A 0.64302(17) 0.25790(15) 0.30523(11) 0.0195(5) Uani d . 1 . .
    C C8A 0.62787(17) 0.28238(15) 0.25262(11) 0.0203(5) Uani d . 1 . .
    C C9A 0.64395(17) 0.21919(15) 0.22035(10) 0.0189(5) Uani d . 1 . .
    C C10A 0.6328(2) 0.30248(16) 0.35591(11) 0.0258(6) Uani d . 1 . .
    H H10A 0.5689 0.3114 0.3629 0.039 Uiso calc R 1 . .
    H H10B 0.6638 0.3519 0.3524 0.039 Uiso calc R 1 . .
    H H10C 0.6591 0.2734 0.3857 0.039 Uiso calc R 1 . .
    C C11A 0.60097(19) 0.36179(15) 0.23513(12) 0.0257(6) Uani d . 1 . .
    H H11A 0.6074 0.3662 0.1961 0.039 Uiso calc R 1 . .
    H H11B 0.6397 0.3998 0.2527 0.039 Uiso calc R 1 . .
    H H11C 0.5383 0.3712 0.2451 0.039 Uiso calc R 1 . .
    C C12A 0.6347(2) 0.20858(17) 0.16140(10) 0.0261(6) Uani d . 1 . .
    H H12A 0.6667 0.1619 0.1504 0.039 Uiso calc R 1 . .
    H H12B 0.6603 0.2531 0.1428 0.039 Uiso calc R 1 . .
    H H12C 0.5710 0.2037 0.1521 0.039 Uiso calc R 1 . .
    Co Co1B 0.31918(2) 0.40924(2) 0.373980(14) 0.01860(10) Uani d . 1 . .
    Cl Cl1B 0.27079(5) 0.51575(4) 0.33151(3) 0.02458(16) Uani d . 1 . .
    Cl Cl2B 0.22703(5) 0.34966(4) 0.43286(3) 0.02729(16) Uani d . 1 . .
    N N1B 0.42685(15) 0.42502(13) 0.42153(9) 0.0206(5) Uani d . 1 . .
    N N2B 0.43489(16) 0.38675(13) 0.46881(8) 0.0217(5) Uani d . 1 . .
    H H2B 0.3908 0.3616 0.4844 0.026 Uiso calc R 1 . .
    N N3B 0.34707(15) 0.33970(13) 0.31166(8) 0.0194(5) Uani d . 1 . .
    N N4B 0.34550(15) 0.36468(12) 0.25999(8) 0.0192(5) Uani d . 1 . .
    H H4B 0.3320 0.4119 0.2503 0.023 Uiso calc R 1 . .
    C C1B 0.50868(18) 0.45440(15) 0.41148(10) 0.0203(5) Uani d . 1 . .
    C C2B 0.56832(18) 0.43508(15) 0.45274(11) 0.0211(5) Uani d . 1 . .
    C C3B 0.51843(18) 0.39196(15) 0.48875(10) 0.0211(6) Uani d . 1 . .
    C C4B 0.52534(19) 0.49953(17) 0.36144(11) 0.0259(6) Uani d . 1 . .
    H H4B1 0.5535 0.4663 0.3345 0.039 Uiso calc R 1 . .
    H H4B2 0.5653 0.5428 0.3695 0.039 Uiso calc R 1 . .
    H H4B3 0.4682 0.5190 0.3475 0.039 Uiso calc R 1 . .
    C C5B 0.66573(19) 0.45395(18) 0.45800(12) 0.0286(6) Uani d . 1 . .
    H H5B1 0.6763 0.4799 0.4923 0.043 Uiso calc R 1 . .
    H H5B2 0.6838 0.4879 0.4285 0.043 Uiso calc R 1 . .
    H H5B3 0.7011 0.4065 0.4566 0.043 Uiso calc R 1 . .
    C C6B 0.5461(2) 0.35618(17) 0.54041(11) 0.0283(6) Uani d . 1 . .
    H H6B1 0.4926 0.3404 0.5605 0.042 Uiso calc R 1 . .
    H H6B2 0.5803 0.3935 0.5616 0.042 Uiso calc R 1 . .
    H H6B3 0.5837 0.3111 0.5332 0.042 Uiso calc R 1 . .
    C C7B 0.37141(17) 0.26534(15) 0.30912(11) 0.0198(5) Uani d . 1 . .
    C C8B 0.38400(18) 0.24321(15) 0.25563(11) 0.0204(5) Uani d . 1 . .
    C C9B 0.36707(17) 0.30816(15) 0.22547(10) 0.0191(5) Uani d . 1 . .
    C C10B 0.3832(2) 0.21733(17) 0.35834(11) 0.0284(6) Uani d . 1 . .
    H H10D 0.4472 0.2073 0.3641 0.043 Uiso calc R 1 . .
    H H10E 0.3513 0.1685 0.3538 0.043 Uiso calc R 1 . .
    H H10F 0.3587 0.2447 0.3894 0.043 Uiso calc R 1 . .
    C C11B 0.41032(19) 0.16500(15) 0.23556(11) 0.0251(6) Uani d . 1 . .
    H H11D 0.4018 0.1627 0.1966 0.038 Uiso calc R 1 . .
    H H11E 0.3728 0.1259 0.2528 0.038 Uiso calc R 1 . .
    H H11F 0.4736 0.1554 0.2441 0.038 Uiso calc R 1 . .
    C C12B 0.37356(19) 0.32148(16) 0.16644(10) 0.0239(6) Uani d . 1 . .
    H H12D 0.3412 0.3686 0.1571 0.036 Uiso calc R 1 . .
    H H12E 0.3470 0.2778 0.1473 0.036 Uiso calc R 1 . .
    H H12F 0.4368 0.3267 0.1562 0.036 Uiso calc R 1 . .
loop_
    _atom_site_aniso_label
    _atom_site_aniso_U_11
    _atom_site_aniso_U_22
    _atom_site_aniso_U_33
    _atom_site_aniso_U_12
    _atom_site_aniso_U_13
    _atom_site_aniso_U_23
    Co1A 0.01982(19) 0.01854(19) 0.01504(18) 0.00059(14) -0.00063(13)
                                                                     0.00002(13)
    Cl1A 0.0250(3) 0.0212(3) 0.0215(3) 0.0030(3) -0.0011(3) -0.0038(2)
    Cl2A 0.0271(4) 0.0282(3) 0.0198(3) -0.0053(3) -0.0059(3) 0.0020(3)
    N1A 0.0224(12) 0.0221(11) 0.0170(11) 0.0012(9) -0.0023(9) -0.0016(9)
    N2A 0.0228(12) 0.0264(12) 0.0140(11) -0.0016(9) -0.0001(9) -0.0019(9)
    N3A 0.0226(12) 0.0205(11) 0.0158(11) 0.0007(9) -0.0003(9) -0.0010(9)
    N4A 0.0189(11) 0.0192(11) 0.0156(10) 0.0009(9) -0.0016(8) -0.0012(8)
    C1A 0.0212(13) 0.0163(12) 0.0202(13) 0.0009(10) -0.0024(10) 0.0017(10)
    C2A 0.0230(14) 0.0222(13) 0.0202(13) 0.0014(11) -0.0001(11) 0.0025(11)
    C3A 0.0248(14) 0.0225(13) 0.0197(13) 0.0022(11) 0.0027(11) 0.0019(10)
    C4A 0.0224(14) 0.0328(16) 0.0254(15) 0.0015(12) -0.0029(12) -0.0062(12)
    C5A 0.0255(15) 0.0382(17) 0.0280(15) -0.0046(13) 0.0010(12) 0.0020(13)
    C6A 0.0288(16) 0.0378(17) 0.0204(14) 0.0002(13) 0.0046(12) -0.0023(12)
    C7A 0.0177(13) 0.0187(13) 0.0222(13) -0.0005(10) 0.0000(10) -0.0015(10)
    C8A 0.0166(13) 0.0201(13) 0.0241(14) -0.0002(10) -0.0010(10) 0.0004(11)
    C9A 0.0163(12) 0.0214(13) 0.0191(13) -0.0008(10) -0.0023(10) 0.0025(10)
    C10A 0.0291(15) 0.0228(14) 0.0255(14) 0.0043(12) -0.0019(12) -0.0049(11)
    C11A 0.0256(15) 0.0220(14) 0.0295(15) 0.0019(11) -0.0064(12) 0.0038(11)
    C12A 0.0312(16) 0.0290(15) 0.0180(13) -0.0003(12) -0.0025(11) 0.0044(11)
    Co1B 0.02032(19) 0.01980(19) 0.01568(18) 0.00110(14) 0.00118(14)
                                                                    -0.00009(14)
    Cl1B 0.0278(4) 0.0231(3) 0.0228(3) 0.0049(3) 0.0012(3) 0.0036(3)
    Cl2B 0.0298(4) 0.0324(4) 0.0197(3) -0.0072(3) 0.0068(3) -0.0024(3)
    N1B 0.0229(12) 0.0228(11) 0.0161(11) -0.0006(9) 0.0005(9) 0.0013(9)
    N2B 0.0250(12) 0.0245(12) 0.0155(11) 0.0001(9) 0.0014(9) 0.0033(9)
    N3B 0.0211(11) 0.0222(11) 0.0150(10) 0.0013(9) 0.0015(9) 0.0021(9)
    N4B 0.0225(12) 0.0192(11) 0.0158(11) 0.0011(9) 0.0014(9) 0.0027(8)
    C1B 0.0222(14) 0.0202(13) 0.0186(13) 0.0015(11) 0.0012(10) -0.0012(10)
    C2B 0.0213(14) 0.0213(13) 0.0208(13) 0.0031(11) -0.0003(11) -0.0021(11)
    C3B 0.0236(14) 0.0219(13) 0.0179(13) 0.0036(11) -0.0004(11) -0.0035(10)
    C4B 0.0221(14) 0.0305(15) 0.0249(15) -0.0003(12) 0.0014(11) 0.0042(12)
    C5B 0.0257(15) 0.0319(16) 0.0282(15) -0.0009(12) -0.0024(12) 0.0016(12)
    C6B 0.0307(16) 0.0327(16) 0.0216(14) 0.0004(13) -0.0014(12) 0.0023(12)
    C7B 0.0183(13) 0.0182(13) 0.0229(14) -0.0003(10) 0.0005(10) -0.0006(10)
    C8B 0.0172(13) 0.0216(13) 0.0224(13) -0.0007(10) 0.0013(10) -0.0017(11)
    C9B 0.0159(13) 0.0216(13) 0.0197(13) -0.0029(10) 0.0017(10) -0.0039(10)
    C10B 0.0346(17) 0.0256(15) 0.0250(15) 0.0044(13) 0.0016(12) 0.0044(12)
    C11B 0.0246(15) 0.0208(14) 0.0299(15) 0.0027(11) 0.0032(12) -0.0050(11)
    C12B 0.0289(15) 0.0241(14) 0.0188(13) -0.0027(11) 0.0013(11) -0.0006(11)
_geom_special_details
;
All e.s.d.'s (except the e.s.d. in the dihedral angle between two l.s. planes)
are estimated using the full covariance matrix. The cell e.s.d.'s are taken
into account individually in the estimation of e.s.d.'s in distances, angles
and torsion angles; correlations between e.s.d.'s in cell parameters are only
used when they are defined by crystal symmetry. An approximate (isotropic)
treatment of cell e.s.d.'s is used for estimating e.s.d.'s involving l.s.
planes.
;
loop_
    _geom_bond_atom_site_label_1
    _geom_bond_atom_site_label_2
    _geom_bond_site_symmetry_2
    _geom_bond_distance
    _geom_bond_publ_flag
    Co1A N1A . 2.004(2) ?
    Co1A N3A . 2.012(2) ?
    Co1A Cl1A . 2.2536(7) ?
    Co1A Cl2A . 2.2617(7) ?
    N1A C1A . 1.346(3) ?
    N1A N2A . 1.361(3) ?
    N2A C3A . 1.350(3) ?
    N2A H2A . 0.8800 ?
    N3A C7A . 1.345(3) ?
    N3A N4A . 1.366(3) ?
    N4A C9A . 1.352(3) ?
    N4A H4A . 0.8800 ?
    C1A C2A . 1.398(4) ?
    C1A C4A . 1.496(4) ?
    C2A C3A . 1.378(4) ?
    C2A C5A . 1.497(4) ?
    C3A C6A . 1.488(4) ?
    C4A H4A1 . 0.9800 ?
    C4A H4A2 . 0.9800 ?
    C4A H4A3 . 0.9800 ?
    C5A H5A1 . 0.9800 ?
    C5A H5A2 . 0.9800 ?
    C5A H5A3 . 0.9800 ?
    C6A H6A1 . 0.9800 ?
    C6A H6A2 . 0.9800 ?
    C6A H6A3 . 0.9800 ?
    C7A C8A . 1.397(4) ?
    C7A C10A . 1.490(4) ?
    C8A C9A . 1.383(4) ?
    C8A C11A . 1.503(4) ?
    C9A C12A . 1.487(4) ?
    C10A H10A . 0.9800 ?
    C10A H10B . 0.9800 ?
    C10A H10C . 0.9800 ?
    C11A H11A . 0.9800 ?
    C11A H11B . 0.9800 ?
    C11A H11C . 0.9800 ?
    C12A H12A . 0.9800 ?
    C12A H12B . 0.9800 ?
    C12A H12C . 0.9800 ?
    Co1B N3B . 2.012(2) ?
    Co1B N1B . 2.012(2) ?
    Co1B Cl1B . 2.2524(7) ?
    Co1B Cl2B . 2.2606(7) ?
    N1B C1B . 1.345(3) ?
    N1B N2B . 1.359(3) ?
    N2B C3B . 1.342(4) ?
    N2B H2B . 0.8800 ?
    N3B C7B . 1.345(3) ?
    N3B N4B . 1.359(3) ?
    N4B C9B . 1.345(3) ?
    N4B H4B . 0.8800 ?
    C1B C2B . 1.400(4) ?
    C1B C4B . 1.494(4) ?
    C2B C3B . 1.386(4) ?
    C2B C5B . 1.493(4) ?
    C3B C6B . 1.488(4) ?
    C4B H4B1 . 0.9800 ?
    C4B H4B2 . 0.9800 ?
    C4B H4B3 . 0.9800 ?
    C5B H5B1 . 0.9800 ?
    C5B H5B2 . 0.9800 ?
    C5B H5B3 . 0.9800 ?
    C6B H6B1 . 0.9800 ?
    C6B H6B2 . 0.9800 ?
    C6B H6B3 . 0.9800 ?
    C7B C8B . 1.400(4) ?
    C7B C10B . 1.494(4) ?
    C8B C9B . 1.380(4) ?
    C8B C11B . 1.502(4) ?
    C9B C12B . 1.493(4) ?
    C10B H10D . 0.9800 ?
    C10B H10E . 0.9800 ?
    C10B H10F . 0.9800 ?
    C11B H11D . 0.9800 ?
    C11B H11E . 0.9800 ?
    C11B H11F . 0.9800 ?
    C12B H12D . 0.9800 ?
    C12B H12E . 0.9800 ?
    C12B H12F . 0.9800 ?
loop_
    _geom_angle_atom_site_label_1
    _geom_angle_atom_site_label_2
    _geom_angle_atom_site_label_3
    _geom_angle_site_symmetry_1
    _geom_angle_site_symmetry_3
    _geom_angle
    _geom_angle_publ_flag
    N1A Co1A N3A . . 110.94(9) ?
    N1A Co1A Cl1A . . 112.73(7) ?
    N3A Co1A Cl1A . . 100.38(6) ?
    N1A Co1A Cl2A . . 101.96(7) ?
    N3A Co1A Cl2A . . 112.31(7) ?
    Cl1A Co1A Cl2A . . 118.84(3) ?
    C1A N1A N2A . . 105.5(2) ?
    C1A N1A Co1A . . 132.03(18) ?
    N2A N1A Co1A . . 121.63(17) ?
    C3A N2A N1A . . 111.3(2) ?
    C3A N2A H2A . . 124.3 ?
    N1A N2A H2A . . 124.3 ?
    C7A N3A N4A . . 105.7(2) ?
    C7A N3A Co1A . . 132.68(18) ?
    N4A N3A Co1A . . 121.65(16) ?
    C9A N4A N3A . . 111.3(2) ?
    C9A N4A H4A . . 124.4 ?
    N3A N4A H4A . . 124.4 ?
    N1A C1A C2A . . 110.3(2) ?
    N1A C1A C4A . . 120.5(2) ?
    C2A C1A C4A . . 129.2(2) ?
    C3A C2A C1A . . 105.7(2) ?
    C3A C2A C5A . . 125.7(3) ?
    C1A C2A C5A . . 128.6(3) ?
    N2A C3A C2A . . 107.1(2) ?
    N2A C3A C6A . . 123.3(3) ?
    C2A C3A C6A . . 129.6(3) ?
    C1A C4A H4A1 . . 109.5 ?
    C1A C4A H4A2 . . 109.5 ?
    H4A1 C4A H4A2 . . 109.5 ?
    C1A C4A H4A3 . . 109.5 ?
    H4A1 C4A H4A3 . . 109.5 ?
    H4A2 C4A H4A3 . . 109.5 ?
    C2A C5A H5A1 . . 109.5 ?
    C2A C5A H5A2 . . 109.5 ?
    H5A1 C5A H5A2 . . 109.5 ?
    C2A C5A H5A3 . . 109.5 ?
    H5A1 C5A H5A3 . . 109.5 ?
    H5A2 C5A H5A3 . . 109.5 ?
    C3A C6A H6A1 . . 109.5 ?
    C3A C6A H6A2 . . 109.5 ?
    H6A1 C6A H6A2 . . 109.5 ?
    C3A C6A H6A3 . . 109.5 ?
    H6A1 C6A H6A3 . . 109.5 ?
    H6A2 C6A H6A3 . . 109.5 ?
    N3A C7A C8A . . 110.2(2) ?
    N3A C7A C10A . . 121.4(2) ?
    C8A C7A C10A . . 128.4(2) ?
    C9A C8A C7A . . 106.0(2) ?
    C9A C8A C11A . . 127.5(2) ?
    C7A C8A C11A . . 126.6(2) ?
    N4A C9A C8A . . 106.8(2) ?
    N4A C9A C12A . . 122.0(2) ?
    C8A C9A C12A . . 131.1(2) ?
    C7A C10A H10A . . 109.5 ?
    C7A C10A H10B . . 109.5 ?
    H10A C10A H10B . . 109.5 ?
    C7A C10A H10C . . 109.5 ?
    H10A C10A H10C . . 109.5 ?
    H10B C10A H10C . . 109.5 ?
    C8A C11A H11A . . 109.5 ?
    C8A C11A H11B . . 109.5 ?
    H11A C11A H11B . . 109.5 ?
    C8A C11A H11C . . 109.5 ?
    H11A C11A H11C . . 109.5 ?
    H11B C11A H11C . . 109.5 ?
    C9A C12A H12A . . 109.5 ?
    C9A C12A H12B . . 109.5 ?
    H12A C12A H12B . . 109.5 ?
    C9A C12A H12C . . 109.5 ?
    H12A C12A H12C . . 109.5 ?
    H12B C12A H12C . . 109.5 ?
    N3B Co1B N1B . . 111.86(9) ?
    N3B Co1B Cl1B . . 101.42(6) ?
    N1B Co1B Cl1B . . 114.79(7) ?
    N3B Co1B Cl2B . . 110.52(7) ?
    N1B Co1B Cl2B . . 99.43(7) ?
    Cl1B Co1B Cl2B . . 119.22(3) ?
    C1B N1B N2B . . 105.6(2) ?
    C1B N1B Co1B . . 131.60(18) ?
    N2B N1B Co1B . . 120.93(17) ?
    C3B N2B N1B . . 111.7(2) ?
    C3B N2B H2B . . 124.2 ?
    N1B N2B H2B . . 124.2 ?
    C7B N3B N4B . . 105.5(2) ?
    C7B N3B Co1B . . 132.09(18) ?
    N4B N3B Co1B . . 122.38(16) ?
    C9B N4B N3B . . 111.6(2) ?
    C9B N4B H4B . . 124.2 ?
    N3B N4B H4B . . 124.2 ?
    N1B C1B C2B . . 110.3(2) ?
    N1B C1B C4B . . 120.4(2) ?
    C2B C1B C4B . . 129.3(2) ?
    C3B C2B C1B . . 105.4(2) ?
    C3B C2B C5B . . 125.7(3) ?
    C1B C2B C5B . . 128.9(3) ?
    N2B C3B C2B . . 107.1(2) ?
    N2B C3B C6B . . 123.3(3) ?
    C2B C3B C6B . . 129.7(3) ?
    C1B C4B H4B1 . . 109.5 ?
    C1B C4B H4B2 . . 109.5 ?
    H4B1 C4B H4B2 . . 109.5 ?
    C1B C4B H4B3 . . 109.5 ?
    H4B1 C4B H4B3 . . 109.5 ?
    H4B2 C4B H4B3 . . 109.5 ?
    C2B C5B H5B1 . . 109.5 ?
    C2B C5B H5B2 . . 109.5 ?
    H5B1 C5B H5B2 . . 109.5 ?
    C2B C5B H5B3 . . 109.5 ?
    H5B1 C5B H5B3 . . 109.5 ?
    H5B2 C5B H5B3 . . 109.5 ?
    C3B C6B H6B1 . . 109.5 ?
    C3B C6B H6B2 . . 109.5 ?
    H6B1 C6B H6B2 . . 109.5 ?
    C3B C6B H6B3 . . 109.5 ?
    H6B1 C6B H6B3 . . 109.5 ?
    H6B2 C6B H6B3 . . 109.5 ?
    N3B C7B C8B . . 110.2(2) ?
    N3B C7B C10B . . 122.0(2) ?
    C8B C7B C10B . . 127.7(2) ?
    C9B C8B C7B . . 105.6(2) ?
    C9B C8B C11B . . 127.5(2) ?
    C7B C8B C11B . . 127.0(2) ?
    N4B C9B C8B . . 107.1(2) ?
    N4B C9B C12B . . 122.2(2) ?
    C8B C9B C12B . . 130.7(2) ?
    C7B C10B H10D . . 109.5 ?
    C7B C10B H10E . . 109.5 ?
    H10D C10B H10E . . 109.5 ?
    C7B C10B H10F . . 109.5 ?
    H10D C10B H10F . . 109.5 ?
    H10E C10B H10F . . 109.5 ?
    C8B C11B H11D . . 109.5 ?
    C8B C11B H11E . . 109.5 ?
    H11D C11B H11E . . 109.5 ?
    C8B C11B H11F . . 109.5 ?
    H11D C11B H11F . . 109.5 ?
    H11E C11B H11F . . 109.5 ?
    C9B C12B H12D . . 109.5 ?
    C9B C12B H12E . . 109.5 ?
    H12D C12B H12E . . 109.5 ?
    C9B C12B H12F . . 109.5 ?
    H12D C12B H12F . . 109.5 ?
    H12E C12B H12F . . 109.5 ?
loop_
    _geom_torsion_atom_site_label_1
    _geom_torsion_atom_site_label_2
    _geom_torsion_atom_site_label_3
    _geom_torsion_atom_site_label_4
    _geom_torsion_site_symmetry_1
    _geom_torsion_site_symmetry_2
    _geom_torsion_site_symmetry_3
    _geom_torsion_site_symmetry_4
    _geom_torsion
    _geom_torsion_publ_flag
    N3A Co1A N1A C1A . . . . 60.6(3) ?
    Cl1A Co1A N1A C1A . . . . -51.1(2) ?
    Cl2A Co1A N1A C1A . . . . -179.6(2) ?
    N3A Co1A N1A N2A . . . . -107.49(19) ?
    Cl1A Co1A N1A N2A . . . . 140.83(17) ?
    Cl2A Co1A N1A N2A . . . . 12.3(2) ?
    C1A N1A N2A C3A . . . . 0.9(3) ?
    Co1A N1A N2A C3A . . . . 171.76(17) ?
    N1A Co1A N3A C7A . . . . 63.9(3) ?
    Cl1A Co1A N3A C7A . . . . -176.7(2) ?
    Cl2A Co1A N3A C7A . . . . -49.4(3) ?
    N1A Co1A N3A N4A . . . . -115.55(19) ?
    Cl1A Co1A N3A N4A . . . . 3.8(2) ?
    Cl2A Co1A N3A N4A . . . . 131.07(17) ?
    C7A N3A N4A C9A . . . . 0.6(3) ?
    Co1A N3A N4A C9A . . . . -179.83(17) ?
    N2A N1A C1A C2A . . . . -0.3(3) ?
    Co1A N1A C1A C2A . . . . -169.78(19) ?
    N2A N1A C1A C4A . . . . 178.7(2) ?
    Co1A N1A C1A C4A . . . . 9.2(4) ?
    N1A C1A C2A C3A . . . . -0.4(3) ?
    C4A C1A C2A C3A . . . . -179.3(3) ?
    N1A C1A C2A C5A . . . . 179.4(3) ?
    C4A C1A C2A C5A . . . . 0.5(5) ?
    N1A N2A C3A C2A . . . . -1.2(3) ?
    N1A N2A C3A C6A . . . . 179.5(2) ?
    C1A C2A C3A N2A . . . . 0.9(3) ?
    C5A C2A C3A N2A . . . . -178.9(3) ?
    C1A C2A C3A C6A . . . . -179.8(3) ?
    C5A C2A C3A C6A . . . . 0.4(5) ?
    N4A N3A C7A C8A . . . . -0.7(3) ?
    Co1A N3A C7A C8A . . . . 179.77(19) ?
    N4A N3A C7A C10A . . . . 178.1(2) ?
    Co1A N3A C7A C10A . . . . -1.4(4) ?
    N3A C7A C8A C9A . . . . 0.6(3) ?
    C10A C7A C8A C9A . . . . -178.1(3) ?
    N3A C7A C8A C11A . . . . -178.6(2) ?
    C10A C7A C8A C11A . . . . 2.7(5) ?
    N3A N4A C9A C8A . . . . -0.2(3) ?
    N3A N4A C9A C12A . . . . -177.4(2) ?
    C7A C8A C9A N4A . . . . -0.2(3) ?
    C11A C8A C9A N4A . . . . 178.9(3) ?
    C7A C8A C9A C12A . . . . 176.6(3) ?
    C11A C8A C9A C12A . . . . -4.2(5) ?
    N3B Co1B N1B C1B . . . . 59.8(3) ?
    Cl1B Co1B N1B C1B . . . . -55.1(3) ?
    Cl2B Co1B N1B C1B . . . . 176.5(2) ?
    N3B Co1B N1B N2B . . . . -101.98(19) ?
    Cl1B Co1B N1B N2B . . . . 143.17(17) ?
    Cl2B Co1B N1B N2B . . . . 14.73(19) ?
    C1B N1B N2B C3B . . . . 0.6(3) ?
    Co1B N1B N2B C3B . . . . 166.59(17) ?
    N1B Co1B N3B C7B . . . . 63.7(3) ?
    Cl1B Co1B N3B C7B . . . . -173.5(2) ?
    Cl2B Co1B N3B C7B . . . . -46.1(3) ?
    N1B Co1B N3B N4B . . . . -114.79(19) ?
    Cl1B Co1B N3B N4B . . . . 8.0(2) ?
    Cl2B Co1B N3B N4B . . . . 135.43(18) ?
    C7B N3B N4B C9B . . . . 0.7(3) ?
    Co1B N3B N4B C9B . . . . 179.50(17) ?
    N2B N1B C1B C2B . . . . -0.4(3) ?
    Co1B N1B C1B C2B . . . . -164.27(19) ?
    N2B N1B C1B C4B . . . . 178.9(2) ?
    Co1B N1B C1B C4B . . . . 15.0(4) ?
    N1B C1B C2B C3B . . . . 0.1(3) ?
    C4B C1B C2B C3B . . . . -179.1(3) ?
    N1B C1B C2B C5B . . . . 178.8(3) ?
    C4B C1B C2B C5B . . . . -0.4(5) ?
    N1B N2B C3B C2B . . . . -0.6(3) ?
    N1B N2B C3B C6B . . . . 179.3(2) ?
    C1B C2B C3B N2B . . . . 0.3(3) ?
    C5B C2B C3B N2B . . . . -178.5(3) ?
    C1B C2B C3B C6B . . . . -179.6(3) ?
    C5B C2B C3B C6B . . . . 1.6(5) ?
    N4B N3B C7B C8B . . . . -0.8(3) ?
    Co1B N3B C7B C8B . . . . -179.47(19) ?
    N4B N3B C7B C10B . . . . 178.4(2) ?
    Co1B N3B C7B C10B . . . . -0.2(4) ?
    N3B C7B C8B C9B . . . . 0.7(3) ?
    C10B C7B C8B C9B . . . . -178.5(3) ?
    N3B C7B C8B C11B . . . . -179.3(2) ?
    C10B C7B C8B C11B . . . . 1.6(5) ?
    N3B N4B C9B C8B . . . . -0.3(3) ?
    N3B N4B C9B C12B . . . . -177.7(2) ?
    C7B C8B C9B N4B . . . . -0.2(3) ?
    C11B C8B C9B N4B . . . . 179.7(3) ?
    C7B C8B C9B C12B . . . . 176.9(3) ?
    C11B C8B C9B C12B . . . . -3.2(5) ?
loop_
    _geom_hbond_atom_site_label_D
    _geom_hbond_atom_site_label_H
    _geom_hbond_atom_site_label_A
    _geom_hbond_site_symmetry_A
    _geom_hbond_distance_DH
    _geom_hbond_distance_HA
    _geom_hbond_distance_DA
    _geom_hbond_angle_DHA
    N2A H2A Cl2B 3_556 0.88 2.55 3.290(2) 142.1
    N2A H2A Cl2A . 0.88 2.86 3.373(2) 118.4
    N4A H4A Cl1B 4_645 0.88 2.61 3.416(2) 152.4
    N4A H4A Cl1A . 0.88 2.79 3.309(2) 119.0
    N2B H2B Cl2A 3_456 0.88 2.70 3.456(2) 144.9
    N2B H2B Cl2B . 0.88 2.76 3.286(2) 119.3
    N4B H4B Cl1A 4_655 0.88 2.57 3.363(2) 150.0
    N4B H4B Cl1B . 0.88 2.86 3.365(2) 117.9
