# Supplementary material for: Dichloridobis(3,4,5-trimethyl-1H-pyrazole-κN 2)cobalt(II)
Source: Acta Crystallogr Sect E Struct Rep Online. 2010 Aug 21;66(Pt 9):m1134. doi: 10.1107/S160053681003254X (PMC3007936; doi:10.1107/S160053681003254X)
Supplement: Supplementary file 2 [file e-66-m1134-Isup2.hkl]

# 
# h,k,l, Fc-squared, Fo-squared, sigma(Fo-squared) and status flag 
# 
data_I
_shelx_title ' k10214 - Pbca' 
_shelx_refln_list_code          4 
_shelx_F_calc_maximum      427.40 
_exptl_crystal_F_000      2896.00 
_reflns_d_resolution_high  0.7701 
 
loop_ 
 _symmetry_equiv_pos_as_xyz 
 'x, y, z' 
 '-x+1/2, -y, z+1/2' 
 'x+1/2, -y+1/2, -z' 
 '-x, y+1/2, -z+1/2' 
 '-x, -y, -z' 
 'x-1/2, y, -z-1/2' 
 '-x-1/2, y-1/2, z' 
 'x, -y-1/2, z-1/2' 
 
_cell_length_a    14.8880 
_cell_length_b    17.3980 
_cell_length_c    24.9220 
_cell_angle_alpha  90.000 
_cell_angle_beta   90.000 
_cell_angle_gamma  90.000 
 
_shelx_F_squared_multiplier     1.000 
 
loop_ 
 _refln_index_h 
 _refln_index_k 
 _refln_index_l 
 _refln_F_squared_calc 
 _refln_F_squared_meas 
 _refln_F_squared_sigma 
 _refln_observed_status 
   4   0   0     5667.80     4539.45     58.01 o 
   6   0   0    54426.15    54190.56    764.17 o 
   8   0   0      757.78      309.40     34.57 o 
  10   0   0     8239.07     8617.80    202.90 o 
  12   0   0       26.01       88.90     59.08 o 
  14   0   0      360.05      258.78     96.03 o 
  16   0   0     4359.55     4502.97    423.54 o 
  18   0   0     1654.70     1521.68    596.39 o 
   2   1   0       30.40       12.85      6.87 o 
   4   1   0     1904.32     1682.18     23.13 o 
   6   1   0     6630.06     6556.71     76.34 o 
   8   1   0     4676.05     4167.21     62.86 o 
  10   1   0     8580.44     8696.36    131.71 o 
  12   1   0     4472.79     4766.55    121.26 o 
  14   1   0     4518.98     4408.49    154.09 o 
  16   1   0      368.06      373.26    140.76 o 
  18   1   0     1494.92     1240.49    227.76 o 
   0   2   0    13948.37    13736.58    168.65 o 
   2   2   0       23.01       28.74      6.45 o 
   6   2   0     6937.59     6246.61     75.58 o 
   8   2   0     4997.31     5451.48     71.01 o 
  10   2   0      404.92      368.43     36.16 o 
  12   2   0    15881.49    17955.31    297.24 o 
  14   2   0     2255.17     2218.01    136.53 o 
  16   2   0        2.89      -52.01    153.44 o 
  18   2   0      360.27      151.04    156.89 o 
   2   3   0     1226.16     1033.15     18.78 o 
   4   3   0     7105.76     7256.00     72.92 o 
   6   3   0     8109.31     8312.51     97.30 o 
   8   3   0    56595.64    59011.60    676.82 o 
  10   3   0    29998.93    32489.21    444.75 o 
  12   3   0     1522.59     1521.76     68.68 o 
  14   3   0      110.66      129.18     71.01 o 
  16   3   0     2033.08     1885.62    194.15 o 
  18   3   0     2210.44     1750.24    243.03 o 
   2   4   0      655.24      398.84     13.89 o 
   4   4   0        3.87       -2.98     14.40 o 
   6   4   0    27369.07    26915.29    280.97 o 
   8   4   0   146244.06   157364.72   2029.26 o 
  10   4   0    56225.83    58290.91    788.59 o 
  12   4   0      151.57      204.53     48.82 o 
  14   4   0      127.40       29.72     72.80 o 
  16   4   0       64.15       -5.66    114.71 o 
  18   4   0      557.40      607.41    195.51 o 
   2   5   0      550.70      438.98     15.47 o 
   4   5   0      587.11      616.43     25.22 o 
   6   5   0     2014.46     1798.20     40.73 o 
   8   5   0     4153.26     4586.03     75.66 o 
  10   5   0       92.58       66.71     39.05 o 
  12   5   0      977.86      827.57     75.88 o 
  14   5   0      248.46      186.54     84.69 o 
  16   5   0     4878.32     4556.48    263.96 o 
  18   5   0       49.13      292.71    163.39 o 
   0   6   0    11381.12     9185.27    145.47 o 
   2   6   0    42550.75    45088.48    492.87 o 
   4   6   0    47366.33    50272.80    551.74 o 
   6   6   0    25117.03    23835.35    295.34 o 
   8   6   0    34409.07    36070.63    411.25 o 
  10   6   0    12914.32    13348.55    232.03 o 
  12   6   0      597.01      492.82     71.81 o 
  14   6   0      722.30      642.07     92.85 o 
  16   6   0     5854.98     6361.18    217.31 o 
  18   6   0      713.62      808.15    184.99 o 
   2   7   0     1177.39      962.83     35.50 o 
   4   7   0      169.33      103.37     19.75 o 
   6   7   0      359.93      186.80     22.90 o 
   8   7   0     9178.59     9452.81    151.42 o 
  10   7   0     4399.11     4315.59    118.81 o 
  12   7   0     5298.46     4947.28    132.57 o 
  14   7   0     8588.23     9529.31    275.10 o 
  16   7   0    27647.76    32079.05    803.45 o 
  18   7   0    11362.12    13751.48    521.13 o 
   0   8   0    53626.66    53758.05    800.29 o 
   2   8   0    29013.78    27104.40    319.03 o 
   4   8   0    36899.92    36343.46    440.56 o 
   6   8   0    11079.63    11778.12    168.43 o 
   8   8   0     3386.75     3745.87     86.72 o 
  10   8   0     2228.47     2033.81    126.36 o 
  12   8   0      803.35      681.18     82.97 o 
  14   8   0       19.96       -7.82     80.63 o 
  16   8   0      757.61      418.92    116.95 o 
  18   8   0       60.83      276.79    333.64 o 
   2   9   0     8700.20     8550.16    127.13 o 
   4   9   0    12374.51    11382.44    166.05 o 
   6   9   0    26354.83    28152.43    372.91 o 
   8   9   0     3805.20     3798.59     91.93 o 
  10   9   0      133.46      112.77     69.58 o 
  12   9   0      583.64      383.85     81.89 o 
  14   9   0     1290.21     1393.76    114.84 o 
  16   9   0     7121.04     7873.48    257.85 o 
   0  10   0    22868.90    21710.58    328.85 o 
   2  10   0    19799.08    20088.46    258.72 o 
   4  10   0     3267.24     3088.56     76.68 o 
   6  10   0       25.22       37.78     33.38 o 
   8  10   0     3947.48     4010.08    110.89 o 
  10  10   0     1648.28     1360.68     86.82 o 
  12  10   0       46.51      -54.92     85.46 o 
  14  10   0     3630.73     3786.20    177.11 o 
  16  10   0     3651.58     3693.33    229.28 o 
   2  11   0    32083.57    33806.34    406.22 o 
   4  11   0    22543.17    23255.08    311.42 o 
   6  11   0    11013.89    11513.89    186.71 o 
   8  11   0     9188.40     9458.13    200.07 o 
  10  11   0     2135.26     2191.06    110.18 o 
  12  11   0     3350.49     3426.60    150.39 o 
  14  11   0     3530.23     3826.81    187.88 o 
  16  11   0     3927.60     4384.17    228.41 o 
   0  12   0    28006.65    27510.46    440.73 o 
   2  12   0    25621.14    26931.52    336.19 o 
   4  12   0     3604.40     3197.34    139.45 o 
   6  12   0      369.12      421.65     49.82 o 
   8  12   0     4392.46     4488.14    151.21 o 
  10  12   0      991.59      871.99    107.18 o 
  12  12   0     3685.01     3837.96    166.77 o 
  14  12   0     8266.47    10432.89    303.07 o 
  16  12   0      196.53      136.41    137.30 o 
   2  13   0     9279.09     9697.55    155.52 o 
   4  13   0      227.32      219.73     43.54 o 
   6  13   0      216.66      208.94     56.58 o 
   8  13   0     1591.64     1353.25     96.15 o 
  10  13   0     4630.40     5291.68    171.85 o 
  12  13   0     5910.22     7247.05    234.76 o 
  14  13   0     3269.31     3233.37    181.64 o 
   0  14   0       30.72       63.09     80.21 o 
   2  14   0      395.44      247.77     46.14 o 
   4  14   0     1488.34     1454.61     77.58 o 
   6  14   0    12550.87    13492.01    260.20 o 
   8  14   0     9810.73    10806.76    229.27 o 
  10  14   0    14579.28    16256.21    357.73 o 
  12  14   0     1275.22     1165.28    129.89 o 
  14  14   0      368.85      378.91    142.22 o 
   2  15   0     3723.14     3580.96    105.34 o 
   4  15   0     9369.63    10374.73    217.05 o 
   6  15   0     7551.82     9055.16    314.32 o 
   8  15   0     4583.31     4616.97    156.89 o 
  10  15   0    17769.11    20321.15    476.51 o 
  12  15   0    24573.18    30179.76    621.59 o 
  14  15   0     2191.43     2056.80    221.02 o 
   0  16   0     4171.04     4186.93    165.05 o 
   2  16   0     6464.44     6587.92    146.81 o 
   4  16   0      851.37      638.46     70.64 o 
   6  16   0     6795.77     7650.70    181.53 o 
   8  16   0     6843.69     7350.93    205.53 o 
  10  16   0     2998.72     2913.43    166.20 o 
  12  16   0        6.98      174.14    134.22 o 
   2  17   0       33.82      -62.29     62.29 o 
   4  17   0      258.74      216.57     78.02 o 
   6  17   0      279.87      249.64     87.25 o 
   8  17   0     2698.62     2796.43    151.26 o 
  10  17   0       78.89      -54.17    119.78 o 
  12  17   0      420.70      162.90    133.64 o 
   0  18   0     7791.54     8265.86    425.75 o 
   2  18   0     2447.29     2420.66    147.83 o 
   4  18   0     3947.77     3938.70    147.82 o 
   6  18   0       85.65      -50.53     95.97 o 
   8  18   0       41.43       38.82     99.99 o 
  10  18   0     1579.02     1623.13    150.76 o 
   2  19   0     1918.85     1921.16    119.17 o 
   4  19   0     9841.71    11530.88    273.87 o 
   6  19   0     3657.40     3992.09    174.40 o 
   8  19   0       10.53      -27.42    109.05 o 
  10  19   0      156.80     -125.53    151.13 o 
   0  20   0     5019.51     5605.58    489.41 o 
   2  20   0     3744.06     3907.25    203.20 o 
   4  20   0     1284.21     1347.06    164.44 o 
   6  20   0      348.68      290.75    114.53 o 
   8  20   0      110.39     -139.21    139.21 o 
   2  21   0     3316.62     3277.66    377.14 o 
   4  21   0     5041.77     5180.54    292.46 o 
   6  21   0     6224.29     6293.87    372.55 o 
   0  22   0      816.90      327.92    315.08 o 
   2  22   0       33.65      -14.45    207.81 o 
   4  22   0     1594.94     1371.08    228.41 o 
   1   1   1     1739.30     1596.14     12.37 o 
   2   1   1    56454.30    56027.59    346.42 o 
   3   1   1     4349.54     4211.50     27.79 o 
   4   1   1   112113.16   111459.93    626.61 o 
   5   1   1      852.44      692.15     12.16 o 
   6   1   1    24869.54    23606.97    161.73 o 
   7   1   1      679.28      721.86     16.99 o 
   8   1   1     2851.02     2955.89     37.26 o 
   9   1   1    29215.81    30000.69    246.22 o 
  10   1   1      640.70      571.83     21.80 o 
  11   1   1     4029.83     3988.04     65.57 o 
  12   1   1      722.07      693.71     38.27 o 
  13   1   1      147.73      203.96     37.43 o 
  14   1   1      536.25      396.05     56.36 o 
  15   1   1       16.51      -27.08     75.02 o 
  16   1   1     1839.00     1791.17    153.20 o 
  17   1   1     2129.23     2045.01    143.09 o 
  18   1   1     1708.64     1621.74    149.53 o 
  19   1   1     1014.55      797.06    151.90 o 
   0   2   1        4.52       -3.76      3.76 o 
   2   2   1     1988.26     1932.84     16.67 o 
   3   2   1    44934.71    45927.57    263.37 o 
   4   2   1    19348.38    19230.28    113.27 o 
   5   2   1      188.63      110.62      9.08 o 
   6   2   1     1664.39     1674.04     23.61 o 
   7   2   1     4957.78     4666.40     46.62 o 
   8   2   1     4185.62     4081.78     44.43 o 
   9   2   1    67519.66    70032.20    571.31 o 
  10   2   1    13494.72    13481.92    128.28 o 
  11   2   1     4876.75     4738.18     70.82 o 
  12   2   1     4189.33     4510.87     76.31 o 
  13   2   1      235.49      182.03     39.84 o 
  14   2   1      825.51      800.96     65.04 o 
  15   2   1      185.60      100.35     73.95 o 
  16   2   1      371.00      366.27     91.28 o 
  17   2   1      836.27      702.78    118.69 o 
  18   2   1     1092.84      857.00    137.50 o 
  19   2   1      461.78      247.28    124.76 o 
   1   3   1      620.63      594.07      8.57 o 
   2   3   1    19887.63    19791.21    120.02 o 
   3   3   1      216.43      197.80      8.36 o 
   4   3   1     7609.51     7524.26     54.22 o 
   5   3   1     2060.56     2023.94     23.71 o 
   6   3   1     6502.40     6643.20     61.08 o 
   7   3   1     3448.62     3427.70     42.48 o 
   8   3   1    58474.94    60648.61    487.92 o 
   9   3   1     9786.59    10242.55     99.14 o 
  10   3   1    13449.38    13447.97    143.52 o 
  11   3   1      612.64      435.97     33.61 o 
  12   3   1     3608.94     3762.82     72.31 o 
  13   3   1     3376.65     3301.11    131.07 o 
  14   3   1     3143.64     3074.11     97.11 o 
  15   3   1     2418.24     2387.02     93.51 o 
  16   3   1     5144.19     5632.97    182.85 o 
  17   3   1      167.20      147.44    112.36 o 
  18   3   1     1589.04     1336.51    148.59 o 
  19   3   1       32.56       83.57    133.06 o 
   0   4   1       13.77       13.04      7.71 o 
   1   4   1      509.69      415.45     11.49 o 
   2   4   1      149.41      110.07      7.15 o 
   3   4   1    14528.88    15188.99    100.67 o 
   4   4   1     3218.23     2764.21     33.09 o 
   5   4   1     3973.35     4401.48     41.85 o 
   6   4   1     9846.15     9877.98     82.50 o 
   7   4   1      161.60       93.26     14.59 o 
   8   4   1    31425.90    32387.73    264.20 o 
   9   4   1     3160.79     3030.47     46.16 o 
  10   4   1      719.68      803.16     34.41 o 
  11   4   1       28.18        3.64     28.62 o 
  12   4   1     6552.27     6927.00    105.17 o 
  13   4   1     1057.80      895.36     68.80 o 
  14   4   1     4343.34     4516.97    110.37 o 
  15   4   1     1540.25     1544.05     91.00 o 
  16   4   1      317.71      345.69     81.58 o 
  17   4   1     1085.18      827.66    127.97 o 
  18   4   1       88.16       12.72    121.41 o 
  19   4   1        1.49       38.14    142.14 o 
   1   5   1     1538.82     1522.92     18.13 o 
   2   5   1    17095.03    16064.52    119.98 o 
   3   5   1      258.84      219.16     11.61 o 
   4   5   1     6976.00     6195.46     57.50 o 
   5   5   1     3304.37     3183.77     39.43 o 
   6   5   1    15050.39    14886.70    120.05 o 
   7   5   1     1456.25     1215.77     26.16 o 
   8   5   1        0.16      -14.49     17.00 o 
   9   5   1    17548.87    18320.70    172.93 o 
  10   5   1    16947.18    17642.23    176.19 o 
  11   5   1     1172.36      924.94     44.92 o 
  12   5   1    33735.60    37309.61    394.93 o 
  13   5   1      553.56      475.94     56.90 o 
  14   5   1    10300.06    11224.95    183.43 o 
  15   5   1     1398.96     1339.24     84.32 o 
  16   5   1     5186.00     5926.37    193.15 o 
  17   5   1     8370.57     9382.95    256.74 o 
  18   5   1      449.04      290.07    121.80 o 
   0   6   1     4210.41     4251.58     55.47 o 
   1   6   1   119598.89   122454.33    902.19 o 
   2   6   1        5.77        7.55      8.32 o 
   3   6   1       53.17       32.14      9.70 o 
   4   6   1     1015.09      944.38     21.13 o 
   5   6   1      761.21      711.79     18.61 o 
   6   6   1      209.34      150.54     15.28 o 
   7   6   1      229.08      178.83     15.88 o 
   8   6   1     5136.76     4490.47     56.05 o 
   9   6   1     5536.20     5719.92     86.26 o 
  10   6   1     6331.78     6902.06    104.86 o 
  11   6   1     1798.36     1839.21     57.63 o 
  12   6   1     7210.29     7691.50    126.02 o 
  13   6   1     1847.75     1700.39     73.05 o 
  14   6   1      633.76      526.39     61.47 o 
  15   6   1      140.69      142.42     63.78 o 
  16   6   1     1346.74     1162.01     97.70 o 
  17   6   1      213.09       18.15    107.75 o 
  18   6   1     2131.42     1776.75    166.37 o 
   1   7   1     1138.17     1019.96     20.59 o 
   2   7   1     1107.78      759.71     19.43 o 
   3   7   1     7273.68     7402.53     71.92 o 
   4   7   1      471.05      480.48     23.38 o 
   5   7   1     1117.83     1057.36     24.10 o 
   6   7   1       57.90       39.35     15.51 o 
   7   7   1     1557.55     1409.87     31.48 o 
   8   7   1      336.90      215.37     23.55 o 
   9   7   1      198.02      208.11     34.84 o 
  10   7   1     6231.92     6325.53    104.21 o 
  11   7   1      526.73      460.86     47.28 o 
  12   7   1    10969.51    11858.56    167.83 o 
  13   7   1     4172.40     4180.82    100.43 o 
  14   7   1     1300.25     1234.42     76.36 o 
  15   7   1       59.44       50.64     60.28 o 
  16   7   1     1524.71     1240.79     96.24 o 
  17   7   1     1965.68     1951.61    125.69 o 
  18   7   1        8.13      412.93    175.64 o 
   0   8   1    10988.08    11326.05    129.79 o 
   1   8   1     3238.06     2805.64     33.50 o 
   2   8   1     4824.86     4406.23     51.95 o 
   3   8   1     2257.82     2538.66     41.75 o 
   4   8   1      787.34      683.88     21.07 o 
   5   8   1     1839.38     1520.96     31.40 o 
   6   8   1     1920.63     1602.86     43.29 o 
   7   8   1    10865.37    10426.21    118.08 o 
   8   8   1     2451.70     2541.07     51.00 o 
   9   8   1     6447.83     7092.84     96.91 o 
  10   8   1      113.33       98.46     40.51 o 
  11   8   1       12.36        6.63     39.52 o 
  12   8   1     3504.75     3546.47     88.44 o 
  13   8   1     2351.24     2113.43     79.14 o 
  14   8   1     3248.98     3366.99    129.19 o 
  15   8   1      635.95      498.12     70.90 o 
  16   8   1     2589.47     2467.20    106.98 o 
  17   8   1      517.98      337.40     96.48 o 
  18   8   1       26.99      -12.70    133.42 o 
   1   9   1      810.72      747.52     25.24 o 
   2   9   1     9263.50     8595.65     83.75 o 
   3   9   1     5290.76     5155.31     66.27 o 
   4   9   1    24295.40    23496.38    220.22 o 
   5   9   1     3658.50     3615.97     49.29 o 
   6   9   1    36374.38    37916.94    348.32 o 
   7   9   1     9159.63     9347.67    107.91 o 
   8   9   1    22940.13    24526.36    248.01 o 
   9   9   1      875.84      890.03     44.98 o 
  10   9   1      422.18      355.61     48.95 o 
  11   9   1     6053.61     6251.47    136.54 o 
  12   9   1       54.25       17.39     45.41 o 
  13   9   1     2130.73     2081.14     87.11 o 
  14   9   1      125.19      174.73     69.13 o 
  15   9   1     3564.71     3736.11    121.18 o 
  16   9   1      181.99      219.59     77.77 o 
  17   9   1     2238.95     2193.20    121.56 o 
   0  10   1    16905.12    16332.71    184.24 o 
   1  10   1     3355.53     3004.15     47.21 o 
   2  10   1    14997.88    14868.35    130.31 o 
   3  10   1     1406.81     1401.37     45.62 o 
   4  10   1     5212.05     5060.48     68.98 o 
   5  10   1     1677.37     1510.89     37.73 o 
   6  10   1      610.30      459.50     27.06 o 
   7  10   1     1813.09     1515.03     48.75 o 
   8  10   1       45.58       60.99     30.36 o 
   9  10   1       33.20       66.84     33.86 o 
  10  10   1      218.52      255.67     50.09 o 
  11  10   1       27.86       87.63     54.27 o 
  12  10   1      358.72      408.18     65.19 o 
  13  10   1     2232.16     2129.43    112.93 o 
  14  10   1       54.02      -10.35     74.06 o 
  15  10   1        5.33      -85.89     85.89 o 
  16  10   1      880.67      802.95    103.21 o 
  17  10   1       52.30       27.35    104.37 o 
   1  11   1      965.42      867.98     25.70 o 
   2  11   1    19492.60    20665.74    186.38 o 
   3  11   1     3824.46     3474.59     67.94 o 
   4  11   1    13917.44    14297.58    145.55 o 
   5  11   1     5716.10     5603.17     80.87 o 
   6  11   1     3082.50     2957.29     58.26 o 
   7  11   1      512.71      522.89     37.79 o 
   8  11   1     3324.53     3232.56     75.49 o 
   9  11   1       20.14       86.45     43.87 o 
  10  11   1       23.38       29.37     51.26 o 
  11  11   1     1385.76     1372.10     78.98 o 
  12  11   1      319.15      225.73     64.36 o 
  13  11   1      101.24       54.96     64.52 o 
  14  11   1      245.76      337.47     82.26 o 
  15  11   1       31.64       38.55     93.78 o 
  16  11   1     4375.33     4578.46    161.31 o 
   0  12   1    18966.06    19202.51    227.82 o 
   1  12   1     1336.80     1745.42     45.11 o 
   2  12   1    13507.71    14105.42    133.79 o 
   3  12   1     1542.00     1630.48     44.16 o 
   4  12   1     8502.73     8622.41    101.38 o 
   5  12   1     1301.82     1176.58     42.04 o 
   6  12   1     3936.39     3600.34     72.94 o 
   7  12   1     7249.19     7587.64    114.71 o 
   8  12   1      354.25      264.65     46.91 o 
   9  12   1     5189.20     5526.17    118.43 o 
  10  12   1      272.90      242.20     60.08 o 
  11  12   1       14.63       -5.16     60.44 o 
  12  12   1       22.23       98.80     66.43 o 
  13  12   1       20.90       -7.64     74.31 o 
  14  12   1     1588.22     1751.49    100.68 o 
  15  12   1     1541.20     1560.51    121.69 o 
  16  12   1      907.11      806.44    116.52 o 
   1  13   1     1693.49     1727.76     38.42 o 
   2  13   1     1238.30     1189.31     41.05 o 
   3  13   1    10790.98    11112.91    127.64 o 
   4  13   1      500.71      423.52     33.87 o 
   5  13   1     4093.84     4042.51     71.29 o 
   6  13   1     1932.07     1868.76     81.05 o 
   7  13   1     1314.73     1322.38     63.34 o 
   8  13   1     3061.61     3085.29     98.36 o 
   9  13   1      962.15      895.46     69.85 o 
  10  13   1      221.93      245.52     64.31 o 
  11  13   1     5439.75     5713.06    132.04 o 
  12  13   1     2443.64     2365.77    102.38 o 
  13  13   1     5047.04     5288.76    142.12 o 
  14  13   1     4751.11     5427.37    146.75 o 
  15  13   1     4214.41     4243.95    159.76 o 
   0  14   1      715.32      629.36     63.11 o 
   1  14   1    11467.19    12101.99    130.87 o 
   2  14   1       38.77       14.93     26.04 o 
   3  14   1      642.39      527.69     37.14 o 
   4  14   1     1719.80     1581.84     48.71 o 
   5  14   1     2988.94     3096.98     80.00 o 
   6  14   1     8309.04     9009.05    139.37 o 
   7  14   1     2298.86     2451.16     80.51 o 
   8  14   1     5898.09     6172.99    123.65 o 
   9  14   1     1055.41      916.68     72.59 o 
  10  14   1      229.34      190.26     73.23 o 
  11  14   1       67.11       64.88     69.08 o 
  12  14   1       73.61        0.25     71.82 o 
  13  14   1      411.37      355.74    101.89 o 
  14  14   1      221.79      171.15     94.59 o 
  15  14   1     1322.81     1235.29    133.72 o 
   1  15   1      562.27      436.71     40.03 o 
   2  15   1     1451.77     1232.47     52.45 o 
   3  15   1     1259.86     1101.34     53.01 o 
   4  15   1     2052.14     1948.15     56.07 o 
   5  15   1     4309.24     4524.06     87.47 o 
   6  15   1      285.51      251.54     58.25 o 
   7  15   1      102.12      120.20     52.72 o 
   8  15   1      461.50      334.62     64.60 o 
   9  15   1       61.13       40.58     61.98 o 
  10  15   1     1864.09     1956.53     99.12 o 
  11  15   1      637.33      569.54     84.60 o 
  12  15   1     2239.47     2248.69    111.71 o 
  13  15   1      127.50       81.70     93.29 o 
  14  15   1     1487.83     1500.01    130.55 o 
   0  16   1     2340.53     2719.69    106.54 o 
   1  16   1     2106.62     1951.53     61.62 o 
   2  16   1      551.61      487.06     46.99 o 
   3  16   1      262.86      159.09     45.13 o 
   4  16   1     2166.32     2097.43     94.59 o 
   5  16   1      721.14      616.02     56.88 o 
   6  16   1     2632.67     2717.58     80.77 o 
   7  16   1     1025.23      901.56     62.52 o 
   8  16   1     9520.51    10585.11    185.32 o 
   9  16   1     1238.52     1226.38     79.73 o 
  10  16   1     6996.46     8119.38    176.04 o 
  11  16   1     2466.16     2365.75    118.47 o 
  12  16   1      563.60      469.64     97.35 o 
  13  16   1     1917.23     1790.17    120.39 o 
   1  17   1      578.52      414.43     48.63 o 
   2  17   1       32.01       38.92     43.54 o 
   3  17   1     6151.70     6741.17    158.10 o 
   4  17   1       61.92      101.84     50.34 o 
   5  17   1     3575.08     3737.55    102.42 o 
   6  17   1      556.95      593.01     65.69 o 
   7  17   1        4.63      -13.10     60.98 o 
   8  17   1     3039.21     2997.09    103.66 o 
   9  17   1      682.14      609.32     78.90 o 
  10  17   1     3601.14     3602.11    130.20 o 
  11  17   1     1734.88     1715.55    118.90 o 
  12  17   1      558.84      398.41    106.26 o 
   0  18   1     4700.02     5188.96    148.53 o 
   1  18   1     4385.58     4438.33    130.44 o 
   2  18   1     4948.23     5347.76    114.82 o 
   3  18   1     2895.69     3056.21    119.61 o 
   4  18   1     6371.40     6528.63    145.05 o 
   5  18   1       73.55      -25.84     58.34 o 
   6  18   1      143.86      -12.54     63.77 o 
   7  18   1      411.65      355.84     76.02 o 
   8  18   1       40.25      -50.57     75.90 o 
   9  18   1     1018.56      826.50     88.74 o 
  10  18   1       15.47       59.43     95.32 o 
  11  18   1       23.81       54.08    109.97 o 
   1  19   1      275.20      239.76     58.75 o 
   2  19   1       18.92       73.92     61.13 o 
   3  19   1     1150.96      873.67     82.48 o 
   4  19   1      373.39      264.84     66.75 o 
   5  19   1      126.17      153.23     68.44 o 
   6  19   1      446.44      322.38     70.79 o 
   7  19   1     1231.33     1176.24     93.78 o 
   8  19   1      168.12      122.79     82.84 o 
   9  19   1      658.25      433.86    102.58 o 
  10  19   1       14.95      -43.91    102.26 o 
   0  20   1    30791.73    36827.96    755.10 o 
   1  20   1      375.35      367.38     78.47 o 
   2  20   1    10630.77    12194.02    279.43 o 
   3  20   1      515.42      284.52     89.18 o 
   4  20   1      459.86      481.37     98.72 o 
   5  20   1      611.06      453.70     84.97 o 
   6  20   1      642.25      504.21    102.16 o 
   7  20   1      227.11      148.04     89.44 o 
   8  20   1      216.63      315.36    108.16 o 
   1  21   1      390.32      268.07     86.11 o 
   2  21   1      155.49       92.79     97.67 o 
   3  21   1        8.84      -64.25     81.40 o 
   4  21   1       68.35      173.43     85.89 o 
   5  21   1      683.26      504.87     86.57 o 
   6  21   1        4.83      183.35    127.97 o 
   7  21   1     1247.13      937.08    132.28 o 
   0  22   1      281.94      212.18    152.69 o 
   1  22   1      123.34     -100.57    145.64 o 
   2  22   1     1121.71      944.75    141.99 o 
   3  22   1      573.26      273.30    127.68 o 
   4  22   1     2134.39     1969.36    235.43 o 
   0   0   2    14936.18    14753.70    206.71 o 
   1   0   2      328.26      152.42      6.66 o 
   2   0   2   129692.91   122761.91   1617.15 o 
   3   0   2     1478.44     1409.98     19.24 o 
   4   0   2   120782.62   126927.17   1099.70 o 
   5   0   2     2808.75     2392.98     33.24 o 
   6   0   2     2111.87     1981.11     32.94 o 
   7   0   2      693.12      509.51     21.50 o 
   8   0   2    30300.52    32338.81    357.94 o 
   9   0   2     5666.04     5781.66     91.71 o 
  10   0   2    10867.36    11345.45    155.81 o 
  11   0   2    23001.69    23819.70    334.91 o 
  12   0   2        6.82       66.55     44.61 o 
  13   0   2     1658.51     1909.03     81.17 o 
  14   0   2      558.81      609.24     86.59 o 
  15   0   2     2422.78     2224.61    172.00 o 
  16   0   2        5.45      -74.09    118.58 o 
  17   0   2     4654.14     5214.93    446.46 o 
  18   0   2       42.03      -27.52    137.63 o 
  19   0   2     8876.11     9990.95    456.83 o 
   1   1   2    35806.50    34287.67    207.59 o 
   2   1   2       53.83       27.93      3.38 o 
   3   1   2    32016.08    31445.98    171.34 o 
   4   1   2    13742.89    14193.13     79.46 o 
   5   1   2     2374.04     2177.51     24.44 o 
   6   1   2     1656.52     1486.01     20.30 o 
   7   1   2      784.68      657.60     15.53 o 
   8   1   2     2311.90     2269.08     30.57 o 
   9   1   2     5148.67     5494.82     64.75 o 
  10   1   2     3638.78     3595.45     52.29 o 
  11   1   2     9623.26    10143.55    114.29 o 
  12   1   2      122.38       62.37     33.23 o 
  13   1   2     2254.15     2314.09     61.17 o 
  14   1   2     2231.23     2099.62    106.11 o 
  15   1   2      741.19      636.82     75.26 o 
  16   1   2      543.03      514.94    102.93 o 
  17   1   2        1.69      -85.66    108.84 o 
  18   1   2      121.42      117.60    117.96 o 
  19   1   2        1.56       65.69    125.08 o 
   0   2   2    97142.59    90427.21    837.41 o 
   1   2   2     1844.59     1673.08     14.14 o 
   2   2   2    29316.02    30687.94    177.58 o 
   3   2   2     1899.32     1845.32     17.57 o 
   4   2   2   173655.64   179105.45   1343.36 o 
   5   2   2     7009.81     6597.17     51.65 o 
   6   2   2    25134.79    25984.34    185.14 o 
   7   2   2     6424.43     6608.08     56.54 o 
   8   2   2      713.22      795.09     25.55 o 
   9   2   2     6060.76     5861.28     65.12 o 
  10   2   2      697.04      683.61     29.03 o 
  11   2   2      151.70      175.47     29.28 o 
  12   2   2      578.60      558.27     36.77 o 
  13   2   2      146.10      104.95     42.81 o 
  14   2   2     1052.70     1021.97     71.26 o 
  15   2   2      239.06      113.71     68.73 o 
  16   2   2      186.74      216.37     88.97 o 
  17   2   2       10.00      210.96    108.38 o 
  18   2   2      107.80      -84.60    129.99 o 
  19   2   2      119.99      198.65    143.49 o 
   1   3   2    90084.39    89468.77    558.27 o 
   2   3   2     1334.47     1308.43     14.53 o 
   3   3   2    35769.34    34812.04    228.93 o 
   4   3   2     1639.06     1625.90     18.36 o 
   5   3   2    68022.12    68141.41    491.55 o 
   6   3   2      224.67      166.19     13.11 o 
   7   3   2    11340.96    12056.74    102.70 o 
   8   3   2     3650.32     3690.30     48.19 o 
   9   3   2     5587.85     5836.56     70.24 o 
  10   3   2       47.19       36.12     22.48 o 
  11   3   2    31531.01    33475.93    327.29 o 
  12   3   2        6.50       17.52     32.00 o 
  13   3   2     5522.25     6372.96    122.63 o 
  14   3   2     3588.58     3442.88     92.41 o 
  15   3   2     3182.35     3372.27    108.12 o 
  16   3   2      563.15      437.60     83.64 o 
  17   3   2       12.60      -42.97     96.52 o 
  18   3   2       34.88     -113.94    126.47 o 
  19   3   2      335.67      313.80    150.63 o 
   0   4   2   174845.50   174231.23   2163.51 o 
   1   4   2     4673.10     4351.95     31.38 o 
   2   4   2      619.42      429.42      9.38 o 
   3   4   2      141.15      114.25      8.50 o 
   4   4   2    36012.96    34862.79    259.29 o 
   5   4   2      593.75      554.41     16.49 o 
   6   4   2    19149.22    18862.42    146.44 o 
   7   4   2      780.03      744.92     25.02 o 
   8   4   2    14503.24    15232.77    130.78 o 
   9   4   2    12907.55    13297.99    125.56 o 
  10   4   2      128.61       81.62     27.45 o 
  11   4   2    25377.92    27682.77    283.12 o 
  12   4   2      808.16      755.21     47.25 o 
  13   4   2     9747.13    10949.61    176.49 o 
  14   4   2      389.36      340.02     62.54 o 
  15   4   2     2022.60     2169.37     94.11 o 
  16   4   2     1029.07      818.93     91.52 o 
  17   4   2      490.20      297.73    108.58 o 
  18   4   2       24.17      185.87    123.13 o 
   1   5   2    60566.04    62300.13    383.97 o 
   2   5   2     2753.05     2666.38     26.79 o 
   3   5   2        1.62       29.75      9.89 o 
   4   5   2      844.94      678.92     17.08 o 
   5   5   2     6560.95     5958.36     57.89 o 
   6   5   2      634.44      541.53     21.30 o 
   7   5   2      106.74       84.59     13.14 o 
   8   5   2        0.79       14.38     17.99 o 
   9   5   2     1343.89     1343.85     40.49 o 
  10   5   2     6834.70     6915.63    125.06 o 
  11   5   2      604.72      495.24     43.40 o 
  12   5   2    13421.60    14177.48    172.80 o 
  13   5   2       11.62       32.69     45.72 o 
  14   5   2     2245.01     2363.91     89.60 o 
  15   5   2      240.48      159.63     64.26 o 
  16   5   2        5.68      -41.82     78.04 o 
  17   5   2     1552.20     1562.58    141.49 o 
  18   5   2      281.78      120.68    132.44 o 
   0   6   2    37093.48    40827.59    398.72 o 
   1   6   2    14290.54    14836.41    103.74 o 
   2   6   2     3214.33     3248.36     35.38 o 
   3   6   2     2348.48     2516.35     30.46 o 
   4   6   2      283.34      225.84     13.66 o 
   5   6   2    12396.05    11923.17    101.88 o 
   6   6   2     2317.70     2102.55     32.49 o 
   7   6   2    17432.35    17285.95    147.37 o 
   8   6   2      235.14      117.54     13.97 o 
   9   6   2     2065.74     2055.72     53.49 o 
  10   6   2     4275.92     4413.16     75.76 o 
  11   6   2      716.44      646.28     49.38 o 
  12   6   2    10405.86    11172.73    150.31 o 
  13   6   2     5837.76     6453.33    122.37 o 
  14   6   2      248.61      192.17     56.86 o 
  15   6   2    12752.01    14375.91    240.09 o 
  16   6   2      583.08      422.14     80.45 o 
  17   6   2     3980.00     4090.05    153.65 o 
  18   6   2      116.76      -10.21    113.38 o 
   1   7   2    16481.52    15717.05    120.93 o 
   2   7   2      268.36      251.40     14.00 o 
   3   7   2    98094.27   100479.05    910.17 o 
   4   7   2     2731.71     2812.81     37.07 o 
   5   7   2    38726.50    37497.27    308.05 o 
   6   7   2      143.40       80.74     14.79 o 
   7   7   2    48383.50    50037.62    446.70 o 
   8   7   2      118.02       76.47     19.53 o 
   9   7   2     1542.20     1627.94     45.92 o 
  10   7   2      587.94      513.13     45.08 o 
  11   7   2     2574.89     2447.75     70.91 o 
  12   7   2     1637.67     1691.14     85.33 o 
  13   7   2    12081.22    12996.23    188.44 o 
  14   7   2      295.32      214.28     62.22 o 
  15   7   2     2664.59     2613.77     99.10 o 
  16   7   2      347.25      351.84     82.78 o 
  17   7   2      333.52      161.21     96.78 o 
  18   7   2       82.70     -113.82    113.82 o 
   0   8   2     9145.71     9829.80    122.24 o 
   1   8   2     4832.50     4564.73     46.24 o 
   2   8   2    11312.19    10945.69     98.55 o 
   3   8   2     5317.31     4723.74     56.99 o 
   4   8   2      592.19      412.10     16.44 o 
   5   8   2      551.36      498.11     21.29 o 
   6   8   2     2420.48     2309.25     40.43 o 
   7   8   2     2770.08     2566.51     53.41 o 
   8   8   2      869.82      779.56     33.26 o 
   9   8   2     3374.01     3681.04     72.01 o 
  10   8   2     1340.11     1269.59     63.92 o 
  11   8   2      905.44      760.14     51.78 o 
  12   8   2       50.05       78.70     48.48 o 
  13   8   2       46.03      111.09     53.43 o 
  14   8   2       60.99       65.72     58.83 o 
  15   8   2      183.19      158.04     69.99 o 
  16   8   2       38.27       10.34     70.30 o 
  17   8   2      708.69      513.76    115.35 o 
  18   8   2       27.30       40.71    140.80 o 
   1   9   2     9441.78     8979.89     80.42 o 
   2   9   2     1417.22     1519.13     30.55 o 
   3   9   2    18191.73    18396.01    164.86 o 
   4   9   2        0.35        6.47     16.01 o 
   5   9   2    19583.32    19231.95    174.50 o 
   6   9   2       18.24       49.73     18.15 o 
   7   9   2    15515.74    16728.21    167.69 o 
   8   9   2     1245.50     1262.75     45.15 o 
   9   9   2      884.99      946.26     44.36 o 
  10   9   2       61.29       50.37     44.38 o 
  11   9   2     2403.71     2495.97     79.66 o 
  12   9   2      238.40      139.45     52.90 o 
  13   9   2      404.65      390.99     59.11 o 
  14   9   2        0.38      -66.01     66.01 o 
  15   9   2     2238.82     2468.50    110.42 o 
  16   9   2      214.65      237.65     88.95 o 
  17   9   2     2287.51     2282.29    128.10 o 
   0  10   2    12199.58    10721.54    130.25 o 
   1  10   2     2421.46     2558.19     40.54 o 
   2  10   2    18917.00    19202.08    163.19 o 
   3  10   2     2349.62     1901.47     54.47 o 
   4  10   2    13001.03    13595.26    132.07 o 
   5  10   2     7883.66     8136.03     93.12 o 
   6  10   2      984.89      794.96     31.06 o 
   7  10   2    11452.94    12046.07    133.00 o 
   8  10   2      790.70      686.39     38.95 o 
   9  10   2     2701.30     2518.36     80.62 o 
  10  10   2      832.66      671.31     59.38 o 
  11  10   2     1382.48     1242.38     68.76 o 
  12  10   2      756.77      674.83     66.95 o 
  13  10   2     3695.73     3797.41    109.97 o 
  14  10   2      177.10      151.52     76.84 o 
  15  10   2     1874.88     1767.71    112.03 o 
  16  10   2      642.94      640.34    103.28 o 
  17  10   2      554.66      552.89    113.57 o 
   1  11   2     1055.89      800.69     27.18 o 
   2  11   2     1051.74      874.51     27.49 o 
   3  11   2    11667.22    11019.75    110.11 o 
   4  11   2        8.06        4.76     25.83 o 
   5  11   2    21369.57    21993.59    219.56 o 
   6  11   2       19.99      -16.14     25.47 o 
   7  11   2    13537.23    14698.81    167.44 o 
   8  11   2     3771.59     3763.96     76.79 o 
   9  11   2     3558.79     3813.03     96.24 o 
  10  11   2     1962.50     1799.27     78.18 o 
  11  11   2     3000.04     3109.01     93.93 o 
  12  11   2     5778.29     6063.14    133.68 o 
  13  11   2     7116.18     7603.56    163.19 o 
  14  11   2      148.12       56.76     80.89 o 
  15  11   2     3541.47     3694.67    142.80 o 
  16  11   2     1062.07     1113.31    117.08 o 
   0  12   2     3839.67     4298.39     78.11 o 
   1  12   2     5771.22     5607.43     67.04 o 
   2  12   2       16.05       55.21     19.81 o 
   3  12   2     1471.62     1359.12     43.24 o 
   4  12   2      220.64      158.01     29.24 o 
   5  12   2     1924.49     1981.27     56.90 o 
   6  12   2      160.35       78.38     30.37 o 
   7  12   2    10433.32    10793.96    143.30 o 
   8  12   2     2024.94     2125.23     68.37 o 
   9  12   2     5298.97     5788.39    124.99 o 
  10  12   2      633.39      534.70     66.54 o 
  11  12   2       11.70      -47.77     58.15 o 
  12  12   2     3957.30     4231.18    114.40 o 
  13  12   2      610.51      571.32     81.32 o 
  14  12   2      213.37      199.59     92.22 o 
  15  12   2      393.22      173.37     98.49 o 
  16  12   2       53.08       35.88    101.22 o 
   1  13   2     1382.24     1355.11     47.42 o 
   2  13   2       17.05       -6.74     19.87 o 
   3  13   2    10240.62    10278.50    120.63 o 
   4  13   2     4305.66     4361.54     71.87 o 
   5  13   2     5071.01     5313.70     85.14 o 
   6  13   2     7920.95     8458.95    123.00 o 
   7  13   2       26.49       52.04     42.60 o 
   8  13   2      204.11      185.77     44.63 o 
   9  13   2     4204.92     4472.68    116.73 o 
  10  13   2      364.51      406.56     67.47 o 
  11  13   2     5139.61     5670.95    128.81 o 
  12  13   2     1664.66     1418.74     85.33 o 
  13  13   2     1304.21     1239.24     89.43 o 
  14  13   2      591.19      513.51    102.86 o 
  15  13   2       17.36      263.87    111.14 o 
   0  14   2      165.39      200.87     40.44 o 
   1  14   2    13907.50    14405.43    152.61 o 
   2  14   2       72.54       19.22     28.94 o 
   3  14   2      201.28      243.45     35.99 o 
   4  14   2       17.88        8.37     33.02 o 
   5  14   2      567.33      515.30     39.23 o 
   6  14   2        0.39       19.50     37.47 o 
   7  14   2      665.04      507.84     50.33 o 
   8  14   2     2155.26     2080.61     80.90 o 
   9  14   2     3660.77     3917.51    112.90 o 
  10  14   2      169.54      164.41     72.32 o 
  11  14   2     3557.17     3959.62    114.47 o 
  12  14   2      903.21      745.35     89.77 o 
  13  14   2     4276.68     4170.11    154.86 o 
  14  14   2       40.93      103.58     91.24 o 
  15  14   2      250.96      264.15    115.05 o 
   1  15   2      376.41      287.91     39.64 o 
   2  15   2     1040.37      980.19     50.18 o 
   3  15   2     1070.25     1017.99     62.02 o 
   4  15   2       46.39        1.90     40.14 o 
   5  15   2     8288.27     8927.99    129.47 o 
   6  15   2      358.87      255.03     47.92 o 
   7  15   2     5449.05     5675.16    115.13 o 
   8  15   2        0.46      -23.22     54.43 o 
   9  15   2     6757.04     7376.63    159.87 o 
  10  15   2     1123.48     1077.22     88.52 o 
  11  15   2     3281.99     3527.49    112.55 o 
  12  15   2      338.72      343.09     82.13 o 
  13  15   2      597.53      494.71     91.52 o 
  14  15   2      100.89      -53.38     99.44 o 
   0  16   2     1014.76      599.30     68.67 o 
   1  16   2    17593.89    18975.39    222.92 o 
   2  16   2     5441.24     5531.55     93.96 o 
   3  16   2     1467.90     1301.30     69.45 o 
   4  16   2     1953.74     1826.79     67.13 o 
   5  16   2      279.47      223.16     46.94 o 
   6  16   2      401.85      293.80     55.27 o 
   7  16   2     1072.19     1013.65     63.99 o 
   8  16   2      443.84      243.16     70.73 o 
   9  16   2      878.71      734.69     89.06 o 
  10  16   2        4.60       43.52     80.64 o 
  11  16   2      149.38      303.94     84.42 o 
  12  16   2      200.76      180.37     87.52 o 
  13  16   2     1129.45      983.46    114.71 o 
   1  17   2      134.39      129.36     43.00 o 
   2  17   2      487.10      316.39     58.60 o 
   3  17   2     1488.32     1394.13     63.00 o 
   4  17   2      824.70      813.64     64.69 o 
   5  17   2     2029.94     1989.79     85.24 o 
   6  17   2      956.58     1111.46     72.88 o 
   7  17   2      220.53      134.01     59.90 o 
   8  17   2      387.60      345.69     76.60 o 
   9  17   2      763.62      581.79     89.07 o 
  10  17   2      446.64      384.06     81.50 o 
  11  17   2      101.23       85.94     92.21 o 
  12  17   2       61.81       44.69     92.97 o 
   0  18   2       62.61       68.91     68.40 o 
   1  18   2    19829.75    23031.91    278.89 o 
   2  18   2      700.50      564.85     59.22 o 
   3  18   2     8837.11     9761.25    160.93 o 
   4  18   2      215.47      169.85     56.90 o 
   5  18   2     1623.71     1546.99     76.05 o 
   6  18   2      820.10      725.01     74.01 o 
   7  18   2     6586.09     7397.94    218.09 o 
   8  18   2        2.29      -61.16     78.57 o 
   9  18   2     6461.07     7549.56    185.02 o 
  10  18   2      526.08      440.06     91.80 o 
  11  18   2     3426.36     3317.02    148.00 o 
   1  19   2       21.74      -29.66     52.67 o 
   2  19   2      834.92      768.25     71.79 o 
   3  19   2     2874.16     2918.60    102.16 o 
   4  19   2     1838.03     1749.47     89.16 o 
   5  19   2      194.75      188.12     71.19 o 
   6  19   2     1039.63     1002.30     90.29 o 
   7  19   2      674.49      622.10     92.36 o 
   8  19   2      253.49      -10.86    102.66 o 
   9  19   2     1030.55      864.43    115.61 o 
  10  19   2      842.54      679.13    124.42 o 
   0  20   2      194.72      374.53    164.17 o 
   1  20   2      148.62      121.48     79.07 o 
   2  20   2       65.95       59.80     92.63 o 
   3  20   2       14.72      -45.24     77.39 o 
   4  20   2        7.67      -16.74     81.47 o 
   5  20   2      677.39      588.49     84.59 o 
   6  20   2      516.45      455.78    102.63 o 
   7  20   2      162.22      208.67    103.72 o 
   8  20   2       61.13     -121.66    121.66 o 
   1  21   2        9.33      -91.98     91.98 o 
   2  21   2       74.43     -108.28    108.28 o 
   3  21   2      129.11      -23.03     86.44 o 
   4  21   2      903.99      609.73    111.89 o 
   5  21   2        3.67       25.15     89.63 o 
   6  21   2       36.24      -99.67     99.67 o 
   7  21   2       40.09      158.11    157.95 o 
   0  22   2      995.15      711.09    153.86 o 
   1  22   2     2746.70     2511.26    162.92 o 
   2  22   2        1.78      -64.18    131.41 o 
   3  22   2      574.44      315.64    141.82 o 
   4  22   2      220.98      230.35    115.42 o 
   1   1   3       99.25       10.92      3.89 o 
   2   1   3     2279.67     2227.97     17.91 o 
   3   1   3     3187.11     3077.62     23.26 o 
   4   1   3    11803.55    11684.35     70.12 o 
   5   1   3        5.91       -2.66      6.58 o 
   6   1   3      329.40      121.40      8.90 o 
   7   1   3     6066.24     6590.15     56.79 o 
   8   1   3     5958.51     6563.69     64.73 o 
   9   1   3     1033.21      647.09     24.34 o 
  10   1   3    11111.30    11687.87    121.03 o 
  11   1   3        8.90       30.12     25.76 o 
  12   1   3    13797.70    14192.04    169.01 o 
  13   1   3      456.94      588.26     48.06 o 
  14   1   3     1862.77     1849.42     80.66 o 
  15   1   3     4522.04     5077.38    148.29 o 
  16   1   3      285.48      218.81     97.77 o 
  17   1   3      714.83      396.99    108.48 o 
  18   1   3        1.37       26.24    118.70 o 
  19   1   3     1177.25     1072.22    161.24 o 
   0   2   3     1851.18     1485.52     20.32 o 
   1   2   3    46088.57    45407.62    267.96 o 
   2   2   3      576.90      506.97      7.65 o 
   3   2   3    15004.05    13785.08     81.20 o 
   4   2   3     8966.03     8772.20     56.37 o 
   5   2   3     5367.66     4845.59     42.39 o 
   6   2   3      112.47      104.77     10.69 o 
   7   2   3    66472.09    70368.69    540.77 o 
   8   2   3      316.75      296.35     16.20 o 
   9   2   3    18474.43    18398.54    162.25 o 
  10   2   3     9311.59     9275.54     98.74 o 
  11   2   3     2869.64     2916.06     53.80 o 
  12   2   3    17251.05    18072.24    204.94 o 
  13   2   3     1543.56     1524.28     62.84 o 
  14   2   3      811.24      848.09     58.04 o 
  15   2   3     1510.33     1506.45    103.95 o 
  16   2   3      155.28      217.64     98.05 o 
  17   2   3      419.32      254.61    129.36 o 
  18   2   3     4778.12     5163.27    220.09 o 
  19   2   3      886.53      944.78    153.95 o 
   1   3   3       28.58       16.63      4.60 o 
   2   3   3      311.17      349.79      8.01 o 
   3   3   3      906.25      899.13     11.35 o 
   4   3   3    67584.27    70588.22    493.57 o 
   5   3   3     2196.71     2003.34     27.07 o 
   6   3   3      603.70      429.79     21.88 o 
   7   3   3    10371.42    10313.29     92.52 o 
   8   3   3      480.43      521.50     38.55 o 
   9   3   3      145.87      101.29     17.96 o 
  10   3   3      190.35      190.41     24.74 o 
  11   3   3      368.46      305.52     33.66 o 
  12   3   3     3310.21     3581.98     79.04 o 
  13   3   3     5685.97     5661.87    107.41 o 
  14   3   3        3.86        8.87     51.59 o 
  15   3   3      600.36      493.75     71.72 o 
  16   3   3       15.33       46.36     71.38 o 
  17   3   3      502.50      526.59    124.47 o 
  18   3   3        1.13     -125.01    125.01 o 
  19   3   3      198.46      173.01    147.75 o 
   0   4   3     6022.50     5982.83     55.85 o 
   1   4   3    64280.36    61198.81    354.43 o 
   2   4   3     1670.54     1554.67     16.77 o 
   3   4   3     1330.19     1348.78     17.95 o 
   4   4   3     3820.73     3922.50     36.93 o 
   5   4   3    13498.69    13021.85    108.61 o 
   6   4   3     4813.00     4280.72     47.21 o 
   7   4   3     3501.97     3716.27     50.67 o 
   8   4   3    11212.11    11210.58    111.40 o 
   9   4   3      579.75      426.11     28.52 o 
  10   4   3      750.75      530.06     32.60 o 
  11   4   3     1565.46     1739.98     49.72 o 
  12   4   3        6.82       15.74     37.89 o 
  13   4   3      498.78      356.22     52.45 o 
  14   4   3      310.91      340.65     64.04 o 
  15   4   3     2408.52     2377.18    114.20 o 
  16   4   3     5721.84     6454.46    179.81 o 
  17   4   3     2718.76     2729.60    165.56 o 
  18   4   3      398.32       79.68    124.91 o 
   1   5   3      587.35      496.81     11.13 o 
   2   5   3    98648.82   100702.08    699.00 o 
   3   5   3       10.75        7.10     11.50 o 
   4   5   3    31013.47    31109.73    240.51 o 
   5   5   3      319.65      207.64     12.58 o 
   6   5   3    17649.45    17064.17    137.15 o 
   7   5   3     8968.70     9480.64     90.87 o 
   8   5   3     1526.77     1242.99     41.72 o 
   9   5   3     5384.06     5445.67     78.39 o 
  10   5   3     3116.86     3192.34     63.44 o 
  11   5   3     9438.34    10009.88    136.73 o 
  12   5   3     6547.77     6738.18    109.62 o 
  13   5   3       26.77       20.67     48.74 o 
  14   5   3      451.32      383.58     60.89 o 
  15   5   3     5810.12     6312.82    140.12 o 
  16   5   3      378.50      293.69     78.67 o 
  17   5   3     7715.64     8476.06    245.84 o 
  18   5   3      658.54      349.39    153.58 o 
   0   6   3     7303.43     7247.53     79.27 o 
   1   6   3    32153.37    33356.91    230.07 o 
   2   6   3      732.15      604.96     13.90 o 
   3   6   3     3975.23     3544.38     37.32 o 
   4   6   3     1271.12     1165.30     22.24 o 
   5   6   3     1417.04     1893.26     28.17 o 
   6   6   3      105.75       29.10     11.27 o 
   7   6   3     2886.85     2733.06     55.71 o 
   8   6   3     6255.78     6515.13     84.09 o 
   9   6   3      430.30      366.26     33.63 o 
  10   6   3     2512.85     2448.45     61.40 o 
  11   6   3    11781.41    11750.87    145.53 o 
  12   6   3      178.59      179.95     44.91 o 
  13   6   3     2563.41     2595.32     81.17 o 
  14   6   3       13.93        9.17     56.12 o 
  15   6   3       14.01       60.72     63.48 o 
  16   6   3      401.71      404.09     77.32 o 
  17   6   3      746.55      557.86     98.82 o 
  18   6   3      384.72      298.30    130.58 o 
   1   7   3      558.07      382.89     12.64 o 
   2   7   3     6577.37     5990.40     56.24 o 
   3   7   3     9874.81     9931.11     83.04 o 
   4   7   3    40100.98    41878.80    337.85 o 
   5   7   3      844.83      885.87     30.25 o 
   6   7   3    12135.77    11260.96    107.10 o 
   7   7   3      103.97      106.96     16.27 o 
   8   7   3     1002.85      876.74     31.43 o 
   9   7   3     2844.65     2681.27     74.97 o 
  10   7   3      250.04      100.08     38.21 o 
  11   7   3      131.66       93.01     38.53 o 
  12   7   3       25.55       33.84     44.39 o 
  13   7   3     2840.28     3050.04     90.70 o 
  14   7   3     1127.35     1100.39     75.68 o 
  15   7   3      831.83      666.70     83.22 o 
  16   7   3      612.99      494.49     83.61 o 
  17   7   3      289.58      120.13    100.72 o 
  18   7   3     2109.03     2087.18    160.04 o 
   0   8   3      319.11      327.14     23.37 o 
   1   8   3    22134.95    20128.03    154.84 o 
   2   8   3      150.84      118.72     15.01 o 
   3   8   3    31460.76    33673.88    282.10 o 
   4   8   3     3772.68     3778.12     44.88 o 
   5   8   3     2288.76     2444.91     38.76 o 
   6   8   3    13099.26    12535.86    123.26 o 
   7   8   3    11450.43    11624.61    116.64 o 
   8   8   3    16051.83    16393.88    163.64 o 
   9   8   3    14001.34    14914.25    169.26 o 
  10   8   3       15.74       45.97     35.26 o 
  11   8   3     6337.54     6647.89    116.37 o 
  12   8   3      163.60      108.95     50.27 o 
  13   8   3      196.73       66.71     56.02 o 
  14   8   3     1237.04     1136.78     89.69 o 
  15   8   3      740.39      620.82     74.27 o 
  16   8   3     2618.75     2608.89    113.57 o 
  17   8   3      287.22      196.43    110.21 o 
   1   9   3      211.96      332.51     15.95 o 
   2   9   3    34935.24    37711.12    306.89 o 
   3   9   3      751.55      488.99     22.58 o 
   4   9   3    35913.44    37616.52    317.63 o 
   5   9   3     3843.21     3759.97     49.51 o 
   6   9   3    16462.91    17073.31    157.79 o 
   7   9   3    11443.99    11923.45    123.56 o 
   8   9   3     2506.89     2537.71     65.34 o 
   9   9   3     1752.17     1762.58     57.88 o 
  10   9   3     1071.11     1014.11     64.90 o 
  11   9   3      264.20      182.45     47.68 o 
  12   9   3     1794.39     1651.57     78.55 o 
  13   9   3      341.06      202.03     60.16 o 
  14   9   3     3876.01     4043.08    119.48 o 
  15   9   3      745.86      941.78     90.43 o 
  16   9   3      320.57       96.42     86.09 o 
  17   9   3      770.34      652.60    115.23 o 
   0  10   3    11187.49    11404.34    145.63 o 
   1  10   3     2933.07     3392.54     41.54 o 
   2  10   3      958.83     1008.46     33.53 o 
   3  10   3     2376.56     2429.13     40.86 o 
   4  10   3     5308.36     5438.88     69.16 o 
   5  10   3        1.62       -0.36     18.37 o 
   6  10   3        6.71       28.74     21.73 o 
   7  10   3      388.12      358.30     37.71 o 
   8  10   3     3219.67     3639.12     80.13 o 
   9  10   3      180.98      100.82     41.33 o 
  10  10   3      255.49      184.47     48.81 o 
  11  10   3     3007.72     3171.62     90.55 o 
  12  10   3     1083.17      983.11     66.44 o 
  13  10   3     1751.95     1971.75     89.86 o 
  14  10   3      241.34      169.42     72.16 o 
  15  10   3      135.44      -27.17     79.35 o 
  16  10   3      103.98       79.46     94.52 o 
  17  10   3      836.86      569.52    120.27 o 
   1  11   3       27.92       19.10     21.04 o 
   2  11   3     6259.55     6455.15     76.28 o 
   3  11   3       29.92       13.31     18.86 o 
   4  11   3     9628.70     9999.57    110.93 o 
   5  11   3     2338.14     2106.40     44.71 o 
   6  11   3     1413.11     1247.76     42.44 o 
   7  11   3      322.63      347.42     37.29 o 
   8  11   3        3.55       -2.83     38.51 o 
   9  11   3     4301.06     4628.63    103.24 o 
  10  11   3     4697.48     4891.45    112.99 o 
  11  11   3     5427.98     6049.35    125.22 o 
  12  11   3      126.67       74.06     62.13 o 
  13  11   3     2023.41     1988.09     96.25 o 
  14  11   3      181.27       66.35     75.18 o 
  15  11   3      635.18      552.93     94.98 o 
  16  11   3       39.04      154.27    106.08 o 
   0  12   3      376.20      283.94     25.32 o 
   1  12   3     6088.35     5591.03     76.24 o 
   2  12   3     1259.87     1162.63     35.53 o 
   3  12   3     9318.91     9284.03    103.23 o 
   4  12   3     2396.64     2396.66     52.86 o 
   5  12   3     2149.69     2136.46     55.47 o 
   6  12   3     3887.97     4021.43     72.33 o 
   7  12   3     5534.74     5870.08     92.48 o 
   8  12   3      129.70       57.16     40.27 o 
   9  12   3     8774.73     9247.98    160.22 o 
  10  12   3     1290.13     1135.45     70.60 o 
  11  12   3     1064.58     1109.18     77.83 o 
  12  12   3      366.66      379.48     69.73 o 
  13  12   3      614.24      452.20     79.09 o 
  14  12   3     3054.20     2855.62    131.59 o 
  15  12   3      806.58      731.99    106.48 o 
  16  12   3      498.44      373.57    108.08 o 
   1  13   3     4758.45     5262.09     74.48 o 
   2  13   3      761.88      679.93     40.46 o 
   3  13   3    11386.27    11644.34    126.22 o 
   4  13   3     8048.07     8407.65    106.20 o 
   5  13   3    11785.79    12347.58    147.13 o 
   6  13   3    13936.57    14492.26    170.75 o 
   7  13   3      330.63      291.37     39.23 o 
   8  13   3     4913.21     5501.71    109.96 o 
   9  13   3      504.24      316.70     66.62 o 
  10  13   3     1244.30     1231.98     76.95 o 
  11  13   3      391.13      334.10     66.24 o 
  12  13   3      379.89      318.48     73.15 o 
  13  13   3     1394.42     1202.26     97.54 o 
  14  13   3      279.57      134.04     85.43 o 
  15  13   3     1040.24     1054.49    115.93 o 
   0  14   3     7171.69     6938.60    145.44 o 
   1  14   3      224.51      163.43     30.60 o 
   2  14   3     3740.76     3487.97     68.06 o 
   3  14   3     2706.93     2861.86     82.44 o 
   4  14   3       52.86       75.36     34.51 o 
   5  14   3     3702.83     3796.34     71.09 o 
   6  14   3       74.75        6.13     39.57 o 
   7  14   3      988.04     1013.99     62.58 o 
   8  14   3       54.49        1.74     54.13 o 
   9  14   3      134.82      121.47     76.02 o 
  10  14   3      239.34      176.22     76.49 o 
  11  14   3      568.50      484.36     74.52 o 
  12  14   3     1212.88     1156.05     90.60 o 
  13  14   3     1625.47     1780.00    112.19 o 
  14  14   3     1019.23      897.39    104.72 o 
  15  14   3     2311.48     2282.28    185.27 o 
   1  15   3       41.08       50.16     36.32 o 
   2  15   3     1456.76     1359.24     54.39 o 
   3  15   3     1207.84     1140.94     49.46 o 
   4  15   3      293.53      211.82     37.01 o 
   5  15   3      136.75      123.87     37.20 o 
   6  15   3       11.45       16.21     45.48 o 
   7  15   3        2.73       -6.53     53.68 o 
   8  15   3       12.05       17.82     55.87 o 
   9  15   3      550.04      457.34     73.66 o 
  10  15   3      129.16       32.15     73.03 o 
  11  15   3       27.02       14.83     68.40 o 
  12  15   3       87.04      125.36     78.52 o 
  13  15   3      799.23      819.06    100.22 o 
  14  15   3       69.25      -32.47     96.40 o 
   0  16   3     3735.15     3781.61    126.43 o 
   1  16   3     7031.70     7382.22    110.09 o 
   2  16   3     9912.37    10714.37    151.33 o 
   3  16   3     3149.21     3303.27     89.39 o 
   4  16   3     2007.77     1792.79     66.45 o 
   5  16   3      152.15      175.71     45.83 o 
   6  16   3        4.46       13.50     45.99 o 
   7  16   3        4.93      -15.15     49.07 o 
   8  16   3     1608.43     1515.64     90.41 o 
   9  16   3      545.36      453.75     79.93 o 
  10  16   3     1779.77     1830.05    105.33 o 
  11  16   3     2679.04     2403.49    110.69 o 
  12  16   3     1442.12     1141.18    100.99 o 
  13  16   3     1869.24     1900.91    119.53 o 
   1  17   3     1247.62     1082.46     59.56 o 
   2  17   3      274.57      245.24     46.95 o 
   3  17   3    12212.60    14111.54    198.31 o 
   4  17   3       10.97       16.20     48.65 o 
   5  17   3     8728.80     9453.47    154.52 o 
   6  17   3      298.08      217.16     57.56 o 
   7  17   3     4238.66     4675.34    113.09 o 
   8  17   3     1452.24     1443.42     86.71 o 
   9  17   3       14.77      -14.32     77.05 o 
  10  17   3     2389.84     2147.08    127.43 o 
  11  17   3       77.75      194.62     92.59 o 
  12  17   3      642.58      540.30    101.59 o 
   0  18   3     1841.67     1921.79    157.75 o 
   1  18   3     1270.10     1125.01     64.02 o 
   2  18   3      420.86      309.24     55.32 o 
   3  18   3       87.07       84.85     56.87 o 
   4  18   3      615.01      516.03     60.17 o 
   5  18   3      208.71       80.56     65.89 o 
   6  18   3     1903.96     1954.82     88.52 o 
   7  18   3      927.56      888.26     85.27 o 
   8  18   3       74.66       57.49     74.67 o 
   9  18   3      717.54      622.81    102.50 o 
  10  18   3       14.64       -2.45     96.94 o 
  11  18   3       37.98      -76.87    117.04 o 
   1  19   3      139.29       71.87     58.90 o 
   2  19   3      520.58      480.44     83.01 o 
   3  19   3     1274.50     1048.29     94.33 o 
   4  19   3      191.69      226.23     76.98 o 
   5  19   3     2370.98     2725.73    153.81 o 
   6  19   3      119.23      174.71     79.21 o 
   7  19   3     4073.95     4316.01    158.84 o 
   8  19   3       94.15       46.13     96.27 o 
   9  19   3      479.76      334.75    111.37 o 
  10  19   3        1.77       -7.28    109.07 o 
   0  20   3     3330.62     2942.20    147.27 o 
   1  20   3       69.00       48.37     70.64 o 
   2  20   3     2515.51     2357.14    115.69 o 
   3  20   3      271.40      214.70     91.47 o 
   4  20   3     1099.56      933.20     90.37 o 
   5  20   3      220.13      189.58     84.07 o 
   6  20   3     5212.57     5574.62    163.08 o 
   7  20   3       96.24       80.63    105.01 o 
   8  20   3     2631.74     2587.79    168.21 o 
   1  21   3      422.48      311.47     90.92 o 
   2  21   3      178.30      149.29     90.20 o 
   3  21   3      586.60      516.60    106.64 o 
   4  21   3      443.80      482.48     92.75 o 
   5  21   3      812.17      579.65    108.77 o 
   6  21   3       97.38      -72.71    109.57 o 
   0  22   3      150.08      387.16    196.42 o 
   1  22   3      228.80      127.38     96.79 o 
   2  22   3      515.45      372.51    141.10 o 
   3  22   3       88.57      200.34    107.68 o 
   0   0   4    61156.03    62148.61    854.80 o 
   1   0   4     2284.79     2237.36     25.49 o 
   2   0   4   134228.34   128098.68   1290.32 o 
   3   0   4     6612.86     6573.22     61.35 o 
   4   0   4    65488.56    65074.14    532.80 o 
   5   0   4    22035.30    21413.20    211.09 o 
   6   0   4    15273.17    14836.63    157.27 o 
   7   0   4     3399.85     2852.56     47.93 o 
   8   0   4    44075.14    43451.02    460.56 o 
   9   0   4     5632.77     5585.31     84.04 o 
  10   0   4    35947.59    38616.23    421.89 o 
  11   0   4     7670.87     7545.06    139.77 o 
  12   0   4     3411.74     3344.98    105.32 o 
  13   0   4     1656.86     1359.75     83.20 o 
  14   0   4     1341.48     1185.22     93.49 o 
  15   0   4     1530.73     1288.38    113.20 o 
  16   0   4     5565.20     5936.77    262.90 o 
  17   0   4      265.10      240.80    164.12 o 
  18   0   4     1741.55     1251.34    196.63 o 
  19   0   4       19.74       37.10    203.91 o 
   1   1   4       12.20       16.02      3.78 o 
   2   1   4     1786.64     1691.89     15.42 o 
   3   1   4    29358.47    31251.52    177.98 o 
   4   1   4      706.44      576.96     11.70 o 
   5   1   4    54848.03    56110.89    385.39 o 
   6   1   4      248.19      178.73     11.09 o 
   7   1   4     1386.94     1023.79     19.30 o 
   8   1   4     7894.67     8019.42     72.94 o 
   9   1   4      623.98      495.23     23.32 o 
  10   1   4     5682.55     5825.38     71.00 o 
  11   1   4     1138.39      972.27     38.65 o 
  12   1   4     2158.00     2164.48     67.92 o 
  13   1   4      217.56      155.21     41.34 o 
  14   1   4      789.73      647.52     61.60 o 
  15   1   4       27.99       80.84     68.33 o 
  16   1   4     3132.89     3253.16    152.37 o 
  17   1   4        0.74     -104.24    104.24 o 
  18   1   4     1891.84     1913.29    158.12 o 
  19   1   4       46.11      142.41    134.03 o 
   0   2   4    94731.17    94400.87    833.99 o 
   1   2   4      370.85      274.64      7.37 o 
   2   2   4       27.88       34.47      5.14 o 
   3   2   4       85.09       52.51      5.83 o 
   4   2   4     8034.18     8002.02     53.09 o 
   5   2   4        6.10        6.37      7.88 o 
   6   2   4     2421.72     2819.70     41.95 o 
   7   2   4      343.56      441.29     19.14 o 
   8   2   4       31.03      100.49     15.52 o 
   9   2   4      280.49      236.08     18.93 o 
  10   2   4     1972.04     1864.13     38.05 o 
  11   2   4        0.02       26.75     23.27 o 
  12   2   4      721.32      773.18     40.71 o 
  13   2   4      167.66       77.27     44.08 o 
  14   2   4      468.88      421.41     52.80 o 
  15   2   4     1945.96     1892.48    107.86 o 
  16   2   4      138.20      191.59     75.23 o 
  17   2   4     1498.72     1596.87    148.71 o 
  18   2   4        1.00      139.79    130.04 o 
  19   2   4     2404.35     2722.20    198.15 o 
   1   3   4    58025.54    58411.88    341.46 o 
   2   3   4     1755.11     1606.75     16.28 o 
   3   3   4      375.04      470.15     13.52 o 
   4   3   4        5.44       23.57      8.27 o 
   5   3   4    15129.30    15035.06    112.59 o 
   6   3   4     1014.01      908.74     19.85 o 
   7   3   4       51.87       37.97     12.89 o 
   8   3   4     9780.27     9457.47     94.15 o 
   9   3   4      303.36      283.13     21.49 o 
  10   3   4    13746.83    14136.26    137.87 o 
  11   3   4      160.04      135.52     33.34 o 
  12   3   4     4693.29     4942.57     93.34 o 
  13   3   4      950.08      859.08     58.98 o 
  14   3   4     1717.80     1557.24     76.29 o 
  15   3   4       32.88       27.92     71.83 o 
  16   3   4     6715.59     7815.98    201.68 o 
  17   3   4      111.62      -16.88     97.70 o 
  18   3   4     6286.57     6794.98    240.60 o 
  19   3   4       54.02      234.86    121.75 o 
   0   4   4     2426.55     2018.70     29.69 o 
   1   4   4     1947.57     1798.08     17.74 o 
   2   4   4   127651.19   126727.97    830.95 o 
   3   4   4     1152.11     1125.55     19.69 o 
   4   4   4     6028.70     7049.26     58.42 o 
   5   4   4     4499.28     4328.35     48.14 o 
   6   4   4     9114.13     8502.17     80.90 o 
   7   4   4       30.11       43.49     18.43 o 
   8   4   4    39772.42    40848.13    359.00 o 
   9   4   4      104.32       47.63     22.02 o 
  10   4   4    15720.38    16117.62    169.12 o 
  11   4   4      241.07      328.08     36.78 o 
  12   4   4     9217.32     9701.26    142.85 o 
  13   4   4     6000.69     6316.70    120.22 o 
  14   4   4      393.41      343.65     63.84 o 
  15   4   4      157.28      189.08     67.07 o 
  16   4   4     4745.28     4782.68    176.89 o 
  17   4   4     1355.19     1281.60    130.94 o 
  18   4   4     2205.36     2099.83    162.16 o 
   1   5   4    30312.79    31256.84    202.28 o 
   2   5   4     1624.92     1519.93     19.99 o 
   3   5   4     9547.77     9471.35     74.18 o 
   4   5   4     4398.01     4350.32     42.07 o 
   5   5   4    60744.18    63436.82    501.32 o 
   6   5   4      747.15      546.01     21.31 o 
   7   5   4     9460.52     9247.37     90.71 o 
   8   5   4        3.67       54.24     22.15 o 
   9   5   4       43.42       64.18     27.24 o 
  10   5   4     2487.19     2473.54     57.37 o 
  11   5   4     1354.51     1117.43     50.28 o 
  12   5   4      186.82      167.17     41.13 o 
  13   5   4     2225.75     2111.46     84.34 o 
  14   5   4      309.61      223.00     59.89 o 
  15   5   4       52.86      132.58     67.15 o 
  16   5   4      658.11      486.80     92.75 o 
  17   5   4        5.97        4.56     87.71 o 
  18   5   4        1.68       67.08    156.61 o 
   0   6   4    21328.05    19994.42    196.36 o 
   1   6   4     1282.24     1389.38     19.68 o 
   2   6   4    17002.82    16602.05    118.32 o 
   3   6   4       14.96        4.76      9.35 o 
   4   6   4     8577.49     8592.87     76.05 o 
   5   6   4     3984.07     3554.99     43.53 o 
   6   6   4    16032.45    15870.74    140.07 o 
   7   6   4    16250.15    16720.66    159.44 o 
   8   6   4    35275.84    37209.60    331.57 o 
   9   6   4     8815.70     8922.75    117.03 o 
  10   6   4     7291.53     7537.60    104.05 o 
  11   6   4     1597.29     1571.70     63.80 o 
  12   6   4     3175.93     3166.81     77.21 o 
  13   6   4     3056.08     2842.17    105.61 o 
  14   6   4     3876.62     4099.09    112.07 o 
  15   6   4      439.64      306.22     65.45 o 
  16   6   4      527.31      549.66     94.89 o 
  17   6   4       91.43      -20.10     94.35 o 
  18   6   4       79.41     -130.94    130.94 o 
   1   7   4      190.63      162.83     13.23 o 
   2   7   4       71.91       33.77     11.11 o 
   3   7   4      482.87      518.03     16.59 o 
   4   7   4     3594.07     3671.40     44.29 o 
   5   7   4      441.80      320.64     15.81 o 
   6   7   4     5287.83     5053.02     54.80 o 
   7   7   4     3131.72     3490.78     50.68 o 
   8   7   4     7390.54     7736.28     88.13 o 
   9   7   4     1285.53     1451.13     47.64 o 
  10   7   4       62.04       41.22     38.54 o 
  11   7   4     2838.41     2896.32     76.07 o 
  12   7   4        0.16      -46.31     46.31 o 
  13   7   4        5.97       36.98     49.44 o 
  14   7   4     6295.56     6899.30    154.58 o 
  15   7   4      690.80      684.59     77.22 o 
  16   7   4     2231.11     2352.23    111.33 o 
  17   7   4        8.53      -62.05     87.65 o 
  18   7   4     4602.81     5398.82    216.38 o 
   0   8   4      159.38      275.02     20.30 o 
   1   8   4     1315.71     1160.19     21.24 o 
   2   8   4    27230.35    28013.99    216.38 o 
   3   8   4    13129.73    13573.39    110.14 o 
   4   8   4     7438.51     7143.79     69.29 o 
   5   8   4     6233.18     6507.85     69.54 o 
   6   8   4      142.66      172.63     17.87 o 
   7   8   4      587.37      446.11     19.20 o 
   8   8   4     4903.39     4839.28     80.96 o 
   9   8   4       74.08       81.35     26.22 o 
  10   8   4      512.94      521.77     42.19 o 
  11   8   4      217.28      136.45     43.61 o 
  12   8   4     2995.88     3323.65     87.98 o 
  13   8   4       17.80       33.86     58.79 o 
  14   8   4      225.33      263.26     69.68 o 
  15   8   4        2.90      -69.18     72.54 o 
  16   8   4      120.12       98.71     88.35 o 
  17   8   4      252.59      202.41     97.91 o 
   1   9   4    10581.36    11988.54    103.75 o 
   2   9   4     5656.59     5787.56     60.39 o 
   3   9   4       16.48       23.11     15.90 o 
   4   9   4    19026.03    19502.00    183.50 o 
   5   9   4       41.52       21.64     17.42 o 
   6   9   4     4540.74     4499.17     58.00 o 
   7   9   4        4.54      -14.76     26.15 o 
   8   9   4      252.10      312.80     31.63 o 
   9   9   4      242.19      137.11     29.99 o 
  10   9   4     2913.79     2743.71     88.67 o 
  11   9   4     1824.02     1614.66     69.74 o 
  12   9   4      663.83      551.87     58.97 o 
  13   9   4       34.95      -40.61     56.70 o 
  14   9   4       15.55        2.72     67.00 o 
  15   9   4      787.80      637.59     86.55 o 
  16   9   4     1606.58     1347.10    110.47 o 
  17   9   4       31.22      -28.63    115.80 o 
   0  10   4    75983.78    74970.49    861.50 o 
   1  10   4     2540.85     2675.79     40.63 o 
   2  10   4    26709.44    27808.42    238.84 o 
   3  10   4      137.71       57.80     18.85 o 
   4  10   4     3509.44     3782.98     54.05 o 
   5  10   4     1050.07      688.95     30.72 o 
   6  10   4     3521.32     3707.72     62.06 o 
   7  10   4     3612.44     3600.20     73.17 o 
   8  10   4    11599.18    12610.26    156.12 o 
   9  10   4      628.61      563.33     50.35 o 
  10  10   4     3110.44     2936.54     84.76 o 
  11  10   4       20.96      -53.75     53.75 o 
  12  10   4      153.52       36.42     52.95 o 
  13  10   4      682.24      548.32     67.17 o 
  14  10   4     3351.16     3379.49    125.13 o 
  15  10   4      782.05      811.04     88.91 o 
  16  10   4      222.33      174.30     93.13 o 
  17  10   4     2711.53     2368.92    164.66 o 
   1  11   4      717.62      537.69     26.15 o 
   2  11   4     7075.82     7252.58     83.71 o 
   3  11   4    11227.32    12292.63    118.83 o 
   4  11   4    23473.12    25012.05    232.15 o 
   5  11   4     4028.38     3827.54     61.64 o 
   6  11   4    13916.34    15010.87    161.93 o 
   7  11   4      556.48      348.23     37.39 o 
   8  11   4     4236.99     4639.39     85.09 o 
   9  11   4     2440.15     2324.30     72.43 o 
  10  11   4      903.73      692.41     59.42 o 
  11  11   4     2945.66     3094.55     98.26 o 
  12  11   4      388.02      220.88     59.35 o 
  13  11   4      833.47      840.38     83.55 o 
  14  11   4     4975.90     5052.36    142.98 o 
  15  11   4      269.09      262.31     88.78 o 
  16  11   4      757.27      675.82    103.20 o 
   0  12   4    11112.00    10613.50    160.69 o 
   1  12   4      360.93      354.65     27.95 o 
   2  12   4      813.72      701.19     31.07 o 
   3  12   4      257.07      198.01     26.40 o 
   4  12   4      118.33       79.06     23.32 o 
   5  12   4     2313.67     2357.40     51.70 o 
   6  12   4     2474.53     2178.17     60.97 o 
   7  12   4     3050.71     2871.99     70.62 o 
   8  12   4     1392.22     1310.64     55.97 o 
   9  12   4     6823.49     7361.11    131.69 o 
  10  12   4      234.13      268.94     61.68 o 
  11  12   4     2634.27     2567.10     90.39 o 
  12  12   4     2469.53     2658.81     95.00 o 
  13  12   4     2212.92     2162.69     94.15 o 
  14  12   4     1842.36     2066.80    110.49 o 
  15  12   4       90.95      -44.92     96.98 o 
  16  12   4      270.09      204.39    108.60 o 
   1  13   4     1405.70     1524.80     49.05 o 
   2  13   4      420.68      343.93     40.59 o 
   3  13   4     1822.34     1833.90     48.16 o 
   4  13   4     8322.21     8906.26    109.44 o 
   5  13   4      175.97      123.06     34.30 o 
   6  13   4      971.97      778.56     54.95 o 
   7  13   4     1449.80     1335.06     57.55 o 
   8  13   4    11675.88    12777.51    189.13 o 
   9  13   4     1800.37     1704.74     82.25 o 
  10  13   4     3747.76     4106.63    112.83 o 
  11  13   4      801.01      665.62     72.30 o 
  12  13   4     2020.03     2046.19     91.61 o 
  13  13   4       97.94       53.52     77.52 o 
  14  13   4       68.69      -65.58     89.35 o 
  15  13   4     1546.67     1418.75    117.09 o 
   0  14   4     4264.54     4268.83    100.91 o 
   1  14   4      353.45      275.79     31.05 o 
   2  14   4     7334.67     7450.19     99.89 o 
   3  14   4     4164.15     3951.61     73.10 o 
   4  14   4       14.31       14.51     33.00 o 
   5  14   4    10225.58    11500.95    137.90 o 
   6  14   4     1293.82     1282.58     68.23 o 
   7  14   4      883.90      820.32     61.65 o 
   8  14   4     5070.69     5763.41    123.01 o 
   9  14   4      561.26      595.35     67.64 o 
  10  14   4     2797.66     2920.71    103.43 o 
  11  14   4       60.48      183.67     73.45 o 
  12  14   4     2110.42     2010.69    113.14 o 
  13  14   4      488.51      406.77     86.38 o 
  14  14   4      297.88      355.27     97.95 o 
   1  15   4      707.24      593.38     48.87 o 
   2  15   4    14431.87    15215.65    170.34 o 
   3  15   4      258.17      180.18     37.41 o 
   4  15   4    12526.86    13741.56    164.02 o 
   5  15   4      418.77      356.81     45.44 o 
   6  15   4     2461.60     2643.89     86.80 o 
   7  15   4       69.88      183.77     64.06 o 
   8  15   4        4.62       46.14     60.16 o 
   9  15   4      440.08      388.59     74.11 o 
  10  15   4     1969.82     2118.92    103.12 o 
  11  15   4        8.01      -39.67     76.85 o 
  12  15   4     3504.91     3581.48    115.09 o 
  13  15   4       82.32       60.74     92.55 o 
  14  15   4     6326.01     7002.51    185.89 o 
   0  16   4     6262.94     7144.08    154.75 o 
   1  16   4     6270.77     6521.09    102.06 o 
   2  16   4     1615.10     1480.91     57.20 o 
   3  16   4       68.88       30.78     41.40 o 
   4  16   4      881.77      850.16     55.05 o 
   5  16   4     1811.09     1578.37     70.26 o 
   6  16   4     1314.77     1365.67     67.99 o 
   7  16   4      241.79      147.39     54.62 o 
   8  16   4     3012.92     2821.85    113.70 o 
   9  16   4      248.31      255.00     75.88 o 
  10  16   4     1376.65     1328.48     97.36 o 
  11  16   4        0.65       20.55     81.03 o 
  12  16   4      376.35      279.31     89.77 o 
  13  16   4       54.75      -91.38     92.98 o 
   1  17   4      165.59      119.57     45.10 o 
   2  17   4     1157.82      998.43     58.78 o 
   3  17   4     1398.43     1403.51     64.00 o 
   4  17   4     1016.39      934.53     73.30 o 
   5  17   4     1271.04     1149.79     69.34 o 
   6  17   4     1035.32      974.95     68.37 o 
   7  17   4     6239.78     6776.21    148.66 o 
   8  17   4     3054.48     3223.45    109.39 o 
   9  17   4      472.15      429.71     89.65 o 
  10  17   4      806.50      733.73     95.62 o 
  11  17   4      214.31      170.00     85.10 o 
  12  17   4      245.99      190.06    103.37 o 
   0  18   4      213.25      -40.65     78.02 o 
   1  18   4        1.82       75.90     55.78 o 
   2  18   4     1304.38      956.79     65.13 o 
   3  18   4      999.12      846.33     77.27 o 
   4  18   4      742.52      617.18     72.93 o 
   5  18   4     1491.70     1466.18     86.99 o 
   6  18   4      298.76      264.27     76.13 o 
   7  18   4     1767.25     1719.40    109.33 o 
   8  18   4       30.57      -12.93     87.47 o 
   9  18   4       27.03        9.23    107.26 o 
  10  18   4     1605.71     1482.78    137.44 o 
  11  18   4      101.67      -26.80    112.36 o 
   1  19   4      830.68      658.85     75.92 o 
   2  19   4      726.05      552.78     93.26 o 
   3  19   4      233.05      163.90     75.54 o 
   4  19   4     5880.19     6417.45    156.72 o 
   5  19   4        4.55      -22.75     74.95 o 
   6  19   4     8274.88     9152.88    210.62 o 
   7  19   4      345.43      257.02     99.86 o 
   8  19   4      312.44      161.00     94.53 o 
   9  19   4       39.10      133.65    110.32 o 
  10  19   4     2538.05     2355.01    143.79 o 
   0  20   4     1404.87     1051.08    116.16 o 
   1  20   4     2987.65     2793.48    139.03 o 
   2  20   4      464.03      361.56     87.81 o 
   3  20   4     2987.06     3332.71    133.61 o 
   4  20   4       12.76      157.90     83.61 o 
   5  20   4     1168.35     1289.95    111.29 o 
   6  20   4      272.07      121.23     91.61 o 
   7  20   4     1750.29     1775.60    140.72 o 
   8  20   4      574.97      432.07    123.22 o 
   1  21   4       26.46      -89.95     89.95 o 
   2  21   4     3912.06     3932.97    172.36 o 
   3  21   4     1114.57      789.40    111.21 o 
   4  21   4     3041.60     3155.97    143.69 o 
   5  21   4      132.74      125.90    108.76 o 
   6  21   4      845.83      820.70    132.17 o 
   0  22   4        0.12     -112.38    144.14 o 
   1  22   4      965.02      919.27    115.54 o 
   2  22   4      937.76      825.24    126.80 o 
   3  22   4     1020.71      759.45    119.39 o 
   1   1   5     1291.80     1232.63     13.18 o 
   2   1   5    54576.77    54413.25    310.61 o 
   3   1   5     2170.46     2171.89     20.33 o 
   4   1   5   156787.84   155859.36   1145.77 o 
   5   1   5     2276.68     2059.71     25.60 o 
   6   1   5    52649.82    52720.38    384.67 o 
   7   1   5     1477.43     1249.79     24.91 o 
   8   1   5    18234.06    17580.87    142.75 o 
   9   1   5     3740.88     3639.63     45.82 o 
  10   1   5     1429.93     1548.20     39.26 o 
  11   1   5     5975.37     5981.51     77.04 o 
  12   1   5       16.92       34.50     30.73 o 
  13   1   5      515.07      502.38     46.50 o 
  14   1   5      890.36      829.53     63.21 o 
  15   1   5       79.50        2.97     66.22 o 
  16   1   5     1285.26     1118.12    113.93 o 
  17   1   5     3060.60     3104.85    169.86 o 
  18   1   5      879.89      782.56    138.10 o 
  19   1   5     2016.29     1794.91    146.79 o 
   0   2   5     9513.99     9335.79     84.92 o 
   1   2   5    79598.61    77906.60    505.40 o 
   2   2   5     6186.27     6098.79     41.08 o 
   3   2   5    24517.63    23468.87    139.85 o 
   4   2   5    32224.94    32066.11    206.36 o 
   5   2   5      509.94      606.76     18.33 o 
   6   2   5    11468.09    11351.44     94.99 o 
   7   2   5    16306.62    14981.17    122.53 o 
   8   2   5     3079.92     2660.56     41.21 o 
   9   2   5    15717.36    15356.03    146.93 o 
  10   2   5      713.60      592.59     27.32 o 
  11   2   5    10209.46    10782.49    119.64 o 
  12   2   5     4147.13     4467.56    104.18 o 
  13   2   5      245.98      282.30     46.24 o 
  14   2   5    12868.15    14351.02    236.11 o 
  15   2   5      982.69     1059.93     90.13 o 
  16   2   5      331.26      238.85     84.76 o 
  17   2   5     2573.04     2240.35    180.49 o 
  18   2   5      177.77      141.17    108.35 o 
  19   2   5      141.40      123.92    116.98 o 
   1   3   5      584.77      542.53      9.25 o 
   2   3   5        8.38       23.79      6.10 o 
   3   3   5     2182.76     2068.57     20.78 o 
   4   3   5     6879.57     6659.52     53.23 o 
   5   3   5      833.21      953.38     19.52 o 
   6   3   5     8968.88     8228.35     76.24 o 
   7   3   5      193.09      158.46     13.13 o 
   8   3   5     7939.08     8284.76     85.84 o 
   9   3   5      964.26      815.78     34.35 o 
  10   3   5       19.81       15.56     19.24 o 
  11   3   5     5225.71     5731.80     79.60 o 
  12   3   5    10582.41    11220.50    149.79 o 
  13   3   5     3497.10     3411.95     88.52 o 
  14   3   5     5348.79     5681.68    127.62 o 
  15   3   5      520.39      362.33     71.62 o 
  16   3   5     4165.87     4353.25    143.40 o 
  17   3   5       15.18       10.00    108.42 o 
  18   3   5      621.05      484.61    123.25 o 
   0   4   5     8167.01     8045.80     73.11 o 
   1   4   5    13182.83    12413.88     75.70 o 
   2   4   5      120.84       83.27      7.16 o 
   3   4   5     4843.46     4827.14     40.78 o 
   4   4   5     2091.24     2020.59     24.95 o 
   5   4   5     4199.65     3916.89     45.88 o 
   6   4   5     1061.26     1282.83     29.16 o 
   7   4   5     6837.51     7071.94     71.48 o 
   8   4   5     2732.38     3058.66     51.25 o 
   9   4   5     3861.03     4079.47     66.19 o 
  10   4   5     1194.05      968.21     41.29 o 
  11   4   5     1182.30     1167.10     52.66 o 
  12   4   5       17.02       18.59     41.34 o 
  13   4   5     5107.54     5789.59    121.19 o 
  14   4   5     3937.63     3884.61    128.27 o 
  15   4   5      115.93      182.05     79.78 o 
  16   4   5       35.49      113.58     87.06 o 
  17   4   5      152.94      136.56     99.45 o 
  18   4   5      110.17       85.68    111.92 o 
   1   5   5      160.03      155.30      9.49 o 
   2   5   5     6930.11     6774.32     53.79 o 
   3   5   5     1248.53     1134.58     19.83 o 
   4   5   5    34654.41    33789.05    256.78 o 
   5   5   5     1197.72     1091.31     27.29 o 
   6   5   5    13519.02    14352.33    126.07 o 
   7   5   5     3236.04     3181.10     48.05 o 
   8   5   5     5117.71     5820.17     73.57 o 
   9   5   5     4413.01     4464.42     69.62 o 
  10   5   5     5824.45     5902.88     87.64 o 
  11   5   5     1583.20     1584.61     59.63 o 
  12   5   5    20014.32    22021.43    258.27 o 
  13   5   5      114.84      172.67     48.10 o 
  14   5   5    10310.67    11196.81    188.84 o 
  15   5   5      358.28      435.55     68.08 o 
  16   5   5     2255.04     2196.69    111.77 o 
  17   5   5     1216.22     1203.32    104.98 o 
  18   5   5      318.92      309.10    124.50 o 
   0   6   5      256.54      140.88     15.25 o 
   1   6   5     3489.45     3214.42     31.35 o 
   2   6   5     6580.53     6662.69     56.86 o 
   3   6   5    15832.79    16199.56    123.03 o 
   4   6   5     1419.10     1368.17     23.83 o 
   5   6   5      428.37      523.43     17.98 o 
   6   6   5      404.78      357.66     23.45 o 
   7   6   5     4799.32     5096.07     60.79 o 
   8   6   5     1809.82     1790.17     37.07 o 
   9   6   5     4505.72     4911.24     74.63 o 
  10   6   5     1815.19     1920.17     51.96 o 
  11   6   5     2903.97     3022.90     75.83 o 
  12   6   5     6166.75     6293.03    103.49 o 
  13   6   5      229.16      146.63     55.53 o 
  14   6   5     2180.54     2090.02     87.86 o 
  15   6   5      865.06      790.11     78.06 o 
  16   6   5      289.75      163.49     78.09 o 
  17   6   5      146.06       24.14     95.41 o 
  18   6   5      791.46      689.93    121.96 o 
   1   7   5       30.47       30.61     10.53 o 
   2   7   5     2203.31     2451.50     30.28 o 
   3   7   5     3383.44     3439.17     44.99 o 
   4   7   5     2806.19     2825.99     39.81 o 
   5   7   5     2656.53     2495.31     38.30 o 
   6   7   5     2054.60     1590.14     25.56 o 
   7   7   5     1565.96     1672.08     42.82 o 
   8   7   5    41372.93    44014.35    389.64 o 
   9   7   5     3249.83     3410.62     62.74 o 
  10   7   5    11976.99    12730.29    154.23 o 
  11   7   5      162.62      128.51     35.54 o 
  12   7   5     5893.27     6487.37    117.18 o 
  13   7   5      234.48      155.86     52.83 o 
  14   7   5     1391.56     1251.22     78.00 o 
  15   7   5      147.91      123.40     67.64 o 
  16   7   5      112.94      144.00     91.10 o 
  17   7   5      536.44      457.89    104.81 o 
  18   7   5       35.42       17.25    122.33 o 
   0   8   5     2311.34     2042.02     42.14 o 
   1   8   5     8051.76     8827.88     74.26 o 
   2   8   5     3570.95     3097.41     38.11 o 
   3   8   5     3698.98     3836.16     50.02 o 
   4   8   5    10411.29    10468.74    100.15 o 
   5   8   5     9892.36    10188.32    102.87 o 
   6   8   5       55.21       34.10     16.77 o 
   7   8   5     5128.54     5672.60     76.07 o 
   8   8   5     3972.49     4087.67     68.40 o 
   9   8   5     1200.33     1111.41     40.98 o 
  10   8   5     1805.61     1835.05     68.00 o 
  11   8   5      696.97      668.38     49.18 o 
  12   8   5    10591.09    11160.06    170.58 o 
  13   8   5     4425.08     4960.82    122.07 o 
  14   8   5     2131.62     2282.88    100.35 o 
  15   8   5      167.89      138.20     80.34 o 
  16   8   5      474.37      597.81     98.11 o 
  17   8   5      375.41      326.96    107.30 o 
   1   9   5     3149.30     3102.13     39.27 o 
   2   9   5       24.70        5.79     11.88 o 
   3   9   5     6706.70     6725.33     70.16 o 
   4   9   5    30401.41    31652.71    273.23 o 
   5   9   5      853.63      596.58     23.56 o 
   6   9   5     7263.85     7356.50     85.04 o 
   7   9   5      790.94      705.19     35.06 o 
   8   9   5     1650.60     1509.95     45.91 o 
   9   9   5      133.19       98.46     29.73 o 
  10   9   5       77.10       98.80     37.39 o 
  11   9   5        2.02       31.82     45.16 o 
  12   9   5      643.97      560.80     59.55 o 
  13   9   5     3202.96     3370.02     98.58 o 
  14   9   5     1471.66     1592.22     94.16 o 
  15   9   5     7591.52     8457.53    213.26 o 
  16   9   5       87.72      102.82     86.37 o 
  17   9   5     2177.44     2085.04    146.49 o 
   0  10   5    84189.09    88401.95    925.11 o 
   1  10   5      968.48      867.90     33.10 o 
   2  10   5    18977.59    19154.54    160.31 o 
   3  10   5     2277.61     2367.32     42.31 o 
   4  10   5     2869.55     2863.84     58.61 o 
   5  10   5      214.71      118.42     16.85 o 
   6  10   5     4797.92     5254.67     74.71 o 
   7  10   5        2.97       45.29     30.71 o 
   8  10   5     1332.01     1353.74     52.34 o 
   9  10   5      739.32      553.32     45.01 o 
  10  10   5     4438.97     4588.22     92.88 o 
  11  10   5       51.94       -6.87     49.12 o 
  12  10   5     1188.37      964.69     68.61 o 
  13  10   5     1160.62     1002.26     77.50 o 
  14  10   5       74.68       54.18     84.26 o 
  15  10   5     1341.32     1245.15     98.45 o 
  16  10   5      212.00      288.35     94.39 o 
  17  10   5     1517.00     1367.25    140.04 o 
   1  11   5     2719.64     2563.31     42.76 o 
   2  11   5     3587.29     3543.43     50.73 o 
   3  11   5    20655.62    22737.84    199.15 o 
   4  11   5    10688.56    10654.79    115.90 o 
   5  11   5     6188.28     6156.23     84.46 o 
   6  11   5     7583.60     7771.12    109.80 o 
   7  11   5      118.64      141.97     34.41 o 
   8  11   5       99.33      148.81     37.07 o 
   9  11   5     2182.19     2194.58     72.31 o 
  10  11   5     2301.65     2353.92     83.28 o 
  11  11   5      374.77      225.16     57.28 o 
  12  11   5     1072.50      989.82     70.44 o 
  13  11   5        1.74       -8.41     65.84 o 
  14  11   5        2.10      127.12     78.32 o 
  15  11   5       78.94       13.06     87.77 o 
  16  11   5      775.67      614.59    107.98 o 
   0  12   5     4175.10     3745.49     89.69 o 
   1  12   5     2334.52     2392.75     43.15 o 
   2  12   5     3575.95     3411.61     54.14 o 
   3  12   5       14.30       24.93     22.75 o 
   4  12   5     5317.82     5744.36     76.37 o 
   5  12   5     2380.14     2361.72     60.03 o 
   6  12   5      111.15       33.85     32.95 o 
   7  12   5      261.20      188.23     37.85 o 
   8  12   5      677.12      645.60     48.08 o 
   9  12   5     1815.09     1923.06     71.12 o 
  10  12   5      271.03      190.28     56.57 o 
  11  12   5     2242.80     2220.32     89.56 o 
  12  12   5     3322.76     3590.02    117.20 o 
  13  12   5       56.34       78.52     67.58 o 
  14  12   5      494.24      518.12     92.47 o 
  15  12   5      294.94      396.55     96.61 o 
  16  12   5        1.77       -2.37    106.38 o 
   1  13   5       87.55      112.97     25.85 o 
   2  13   5      740.80      589.43     34.45 o 
   3  13   5     1480.34     1316.89     41.20 o 
   4  13   5      921.15      906.53     43.10 o 
   5  13   5     6781.41     7017.76    125.86 o 
   6  13   5       86.74       63.80     36.87 o 
   7  13   5    10392.11    11365.62    154.64 o 
   8  13   5     1209.50      969.25     69.12 o 
   9  13   5      495.63      413.03     57.57 o 
  10  13   5      721.32      551.16     67.05 o 
  11  13   5     2148.30     2029.80     88.49 o 
  12  13   5     2377.52     2588.32    100.44 o 
  13  13   5     2412.96     2435.25    107.86 o 
  14  13   5     1287.96     1424.25    106.56 o 
  15  13   5      195.50      117.34     93.24 o 
   0  14   5     9706.32     9738.73    156.73 o 
   1  14   5     8197.24     8385.06    101.75 o 
   2  14   5      312.28      232.61     31.20 o 
   3  14   5      886.09      724.02     37.09 o 
   4  14   5     6617.76     6493.83     94.57 o 
   5  14   5       52.53       68.65     35.31 o 
   6  14   5    15528.15    17232.99    217.31 o 
   7  14   5     3327.91     3303.41     95.80 o 
   8  14   5    17600.64    19964.95    284.34 o 
   9  14   5     5021.60     5417.20    131.01 o 
  10  14   5     2993.57     3176.53    108.76 o 
  11  14   5      140.80      141.75     75.52 o 
  12  14   5       11.26      -22.32     70.95 o 
  13  14   5      705.32      623.54     83.59 o 
  14  14   5     1082.94     1154.97    114.71 o 
   1  15   5      352.07      249.33     37.09 o 
   2  15   5     7543.83     7484.92    101.94 o 
   3  15   5        6.11       -5.49     35.95 o 
   4  15   5     7408.95     8151.80    153.61 o 
   5  15   5     3849.95     3986.56     94.30 o 
   6  15   5     1678.20     1660.49     60.94 o 
   7  15   5       16.93       11.54     52.15 o 
   8  15   5        4.27       28.31     55.94 o 
   9  15   5     1103.32     1232.75     82.92 o 
  10  15   5      152.66       75.33     71.57 o 
  11  15   5     2723.48     2414.88    105.41 o 
  12  15   5     3352.25     3251.93    124.58 o 
  13  15   5     1229.22     1214.38     99.41 o 
  14  15   5     1563.84     1457.77    140.22 o 
   0  16   5     1364.54      907.09     65.37 o 
   1  16   5      147.22      124.11     40.85 o 
   2  16   5       98.87       89.82     37.22 o 
   3  16   5     1107.19      950.44     53.10 o 
   4  16   5       24.87       -9.35     44.81 o 
   5  16   5       78.26       47.98     48.97 o 
   6  16   5     3924.61     4347.07    100.19 o 
   7  16   5       40.56        5.19     56.44 o 
   8  16   5    10887.46    12535.01    225.61 o 
   9  16   5      231.80      261.10     80.81 o 
  10  16   5     1203.96     1106.01     96.09 o 
  11  16   5      822.23      668.01     89.78 o 
  12  16   5     1061.73     1097.64    111.14 o 
  13  16   5      115.80      119.41    100.28 o 
   1  17   5      482.00      374.85     49.83 o 
   2  17   5       30.09       28.03     46.37 o 
   3  17   5     1635.33     1511.71     70.42 o 
   4  17   5      123.49       62.86     51.25 o 
   5  17   5     1249.83     1134.89     81.88 o 
   6  17   5       79.06       54.47     67.09 o 
   7  17   5      112.25       34.09     78.37 o 
   8  17   5      272.61      321.78     84.18 o 
   9  17   5     1930.52     1860.35    121.74 o 
  10  17   5      889.28      623.67    100.34 o 
  11  17   5     2616.85     2666.61    138.13 o 
  12  17   5       83.25       67.09    101.08 o 
   0  18   5     2184.86     1961.30    112.48 o 
   1  18   5     4041.49     3954.38    105.84 o 
   2  18   5     2137.93     1840.25     86.82 o 
   3  18   5      666.18      400.34     72.28 o 
   4  18   5      421.50      197.95     68.67 o 
   5  18   5      156.86      212.97     73.22 o 
   6  18   5      165.65      182.13     73.49 o 
   7  18   5      424.02      415.99     88.71 o 
   8  18   5     2449.57     2629.56    167.07 o 
   9  18   5      763.80      571.59    109.00 o 
  10  18   5       12.26       19.54    102.23 o 
  11  18   5        6.10       78.70    115.61 o 
   1  19   5      339.00      215.24     65.42 o 
   2  19   5     1439.13     1403.17     89.31 o 
   3  19   5      208.07       71.86     70.57 o 
   4  19   5     3316.81     3443.76    119.88 o 
   5  19   5       95.11      133.33     90.77 o 
   6  19   5     1769.22     1529.16    105.93 o 
   7  19   5        2.35     -100.25    100.25 o 
   8  19   5     1100.86      867.77    111.78 o 
   9  19   5      428.32      247.12    107.24 o 
  10  19   5       66.09      126.07    115.57 o 
   0  20   5     8612.06     9583.88    250.87 o 
   1  20   5       37.13       95.66     74.97 o 
   2  20   5     4904.67     5390.19    153.20 o 
   3  20   5      489.61      356.30     89.33 o 
   4  20   5      735.95      708.05    104.66 o 
   5  20   5      116.96        3.83     91.72 o 
   6  20   5      535.48      230.11    106.31 o 
   7  20   5      106.68      221.72    108.34 o 
   8  20   5      523.06      527.84    123.19 o 
   1  21   5      415.10      317.95     88.70 o 
   2  21   5       21.01       84.15    100.20 o 
   3  21   5      577.92      438.11    100.45 o 
   4  21   5      105.32      168.77     93.77 o 
   5  21   5     1350.52     1001.08    123.95 o 
   6  21   5      349.64      227.19    116.13 o 
   0  22   5     2924.28     2800.61    269.38 o 
   1  22   5       41.89      195.68    102.88 o 
   2  22   5     2725.54     2606.54    166.42 o 
   3  22   5        0.49      -75.02    115.52 o 
   0   0   6      412.18      323.00     15.82 o 
   1   0   6      189.53      187.04     10.00 o 
   2   0   6     7123.89     7498.06     78.59 o 
   3   0   6       85.16       33.60     10.28 o 
   4   0   6    22178.04    22142.78    206.58 o 
   5   0   6    14819.20    13952.18    142.76 o 
   6   0   6      173.71       67.67     18.02 o 
   7   0   6     1967.57     1801.51     41.12 o 
   8   0   6    13644.18    13482.84    158.79 o 
   9   0   6     1383.92     1492.13     42.80 o 
  10   0   6     8316.30     8554.06    130.23 o 
  11   0   6    10129.73    10716.82    160.38 o 
  12   0   6       25.35       30.48     41.92 o 
  13   0   6    32352.19    36037.02    642.13 o 
  14   0   6        1.32        3.42     74.19 o 
  15   0   6     4749.40     5800.24    201.09 o 
  16   0   6      358.10      231.64    132.73 o 
  17   0   6      612.56      157.73    151.22 o 
  18   0   6       43.22      -70.86    149.87 o 
   1   1   6     6288.53     6017.23     42.96 o 
   2   1   6     2653.15     2382.32     21.85 o 
   3   1   6    14750.60    14528.71     95.23 o 
   4   1   6     4867.15     4531.15     39.53 o 
   5   1   6    36860.99    35686.89    252.05 o 
   6   1   6     5809.75     5871.93     55.53 o 
   7   1   6    12837.15    12135.75     98.26 o 
   8   1   6       11.42       66.48     17.52 o 
   9   1   6     4527.87     4696.63     57.24 o 
  10   1   6     1159.50     1129.24     33.61 o 
  11   1   6     1799.36     1663.04     46.69 o 
  12   1   6     2666.97     2683.16     62.78 o 
  13   1   6     5985.63     6120.64    108.04 o 
  14   1   6     2788.28     2788.69     93.45 o 
  15   1   6      980.33      960.53     87.90 o 
  16   1   6     3581.15     3709.35    154.79 o 
  17   1   6        7.00      131.19     98.59 o 
  18   1   6      401.09      296.62    106.24 o 
   0   2   6    49239.96    50980.66    460.49 o 
   1   2   6     7907.83     7836.47     52.99 o 
   2   2   6    63441.76    63680.56    391.27 o 
   3   2   6     8600.64     8438.98     57.92 o 
   4   2   6    54577.39    53748.49    368.76 o 
   5   2   6        6.44       19.90     10.02 o 
   6   2   6    11575.74    11285.96     92.11 o 
   7   2   6      105.31       63.02     15.48 o 
   8   2   6     2487.59     2417.43     42.61 o 
   9   2   6       38.81       50.35     20.00 o 
  10   2   6       27.87       23.74     21.88 o 
  11   2   6     4161.83     4053.66     64.18 o 
  12   2   6        0.02       45.82     34.15 o 
  13   2   6     1918.55     1872.91     69.86 o 
  14   2   6      529.95      552.36     62.55 o 
  15   2   6     1207.15     1084.89    109.06 o 
  16   2   6       36.99       40.31     84.89 o 
  17   2   6       20.37       46.61     92.12 o 
  18   2   6       76.37       19.94     99.35 o 
   1   3   6       25.82       -5.65      5.65 o 
   2   3   6       52.04       29.11      7.81 o 
   3   3   6    57432.39    59024.17    392.76 o 
   4   3   6     2839.46     2824.63     30.91 o 
   5   3   6    94053.44    94204.94    708.28 o 
   6   3   6     5655.15     5792.02     51.92 o 
   7   3   6     6137.10     5742.18     61.01 o 
   8   3   6       25.35       19.68     14.48 o 
   9   3   6       43.86       54.38     13.10 o 
  10   3   6       45.12       61.78     20.64 o 
  11   3   6    14893.16    16208.75    166.89 o 
  12   3   6      108.07       56.68     40.79 o 
  13   3   6    10914.44    11247.17    170.55 o 
  14   3   6      660.86      518.46     55.94 o 
  15   3   6      797.77      776.17     84.57 o 
  16   3   6      502.71      536.74     80.36 o 
  17   3   6      247.83      146.20     96.84 o 
  18   3   6        1.17       47.42    110.59 o 
   0   4   6   107845.45   109070.29   1054.52 o 
   1   4   6    24102.57    24287.00    151.88 o 
   2   4   6    52165.35    53220.39    368.68 o 
   3   4   6    13810.86    14022.65     98.21 o 
   4   4   6    13519.64    13849.08    104.16 o 
   5   4   6    13870.84    13934.25    120.96 o 
   6   4   6    20209.46    21297.26    173.95 o 
   7   4   6     2477.26     2169.03     44.85 o 
   8   4   6     3933.14     3849.19     59.46 o 
   9   4   6      140.40      113.44     27.26 o 
  10   4   6     3952.00     3802.96     70.67 o 
  11   4   6      182.32      153.06     38.90 o 
  12   4   6     1906.65     1970.92     81.93 o 
  13   4   6    10059.76    10684.52    165.36 o 
  14   4   6      140.45       86.45     54.25 o 
  15   4   6      393.20      427.30     79.60 o 
  16   4   6     1293.00     1120.73    102.32 o 
  17   4   6      347.06      188.31     78.63 o 
  18   4   6      231.06      257.87    125.10 o 
   1   5   6    10024.58    10844.05     77.70 o 
   2   5   6       17.80       10.34      8.69 o 
   3   5   6      646.23      471.58     15.74 o 
   4   5   6      430.67      272.56     13.78 o 
   5   5   6      675.50      407.44     21.60 o 
   6   5   6      288.75      320.67     20.80 o 
   7   5   6     6486.90     6677.49     69.67 o 
   8   5   6     3061.35     3048.08     63.46 o 
   9   5   6     3171.84     3336.96     59.87 o 
  10   5   6     2188.46     2117.53     54.24 o 
  11   5   6     6338.75     6742.93    100.03 o 
  12   5   6    12540.83    12828.32    157.89 o 
  13   5   6       85.81      144.94     46.18 o 
  14   5   6     3587.00     3809.66    109.08 o 
  15   5   6      610.85      589.45     75.29 o 
  16   5   6     7512.03     7952.86    240.27 o 
  17   5   6      242.97      287.31     93.17 o 
  18   5   6      174.29      224.40    113.44 o 
   0   6   6     5101.72     6152.08     75.29 o 
   1   6   6     1209.47     1068.03     20.35 o 
   2   6   6     3025.04     3152.68     34.41 o 
   3   6   6      139.16       83.51     12.97 o 
   4   6   6      339.31      271.21     16.96 o 
   5   6   6     5926.27     5646.37     65.89 o 
   6   6   6    14762.19    14742.84    140.04 o 
   7   6   6     8562.99     8499.07     90.66 o 
   8   6   6    16675.16    16984.05    149.38 o 
   9   6   6      345.71      296.40     31.38 o 
  10   6   6     9460.37     9786.89    117.30 o 
  11   6   6     2077.53     2074.69     69.66 o 
  12   6   6     2806.18     3005.72     86.34 o 
  13   6   6     4005.20     4063.96     92.47 o 
  14   6   6      313.67      175.10     69.46 o 
  15   6   6      996.64      792.14     71.39 o 
  16   6   6        2.01       49.61     79.33 o 
  17   6   6      166.23      204.97    101.68 o 
  18   6   6      585.59      361.19    121.78 o 
   1   7   6       28.18       -2.83     10.87 o 
   2   7   6      112.27       62.59     14.97 o 
   3   7   6    65437.95    66358.05    504.02 o 
   4   7   6       66.03       30.30     15.35 o 
   5   7   6    48146.23    49508.45    404.44 o 
   6   7   6       71.06        7.92     18.89 o 
   7   7   6     6361.75     6475.11     81.37 o 
   8   7   6     5813.92     5841.27     77.67 o 
   9   7   6     5676.83     5902.71     79.35 o 
  10   7   6      356.51      243.98     35.02 o 
  11   7   6     8309.61     8920.74    127.31 o 
  12   7   6      995.91      904.05     54.12 o 
  13   7   6     6401.42     7079.76    130.12 o 
  14   7   6       77.36       90.07     63.57 o 
  15   7   6      122.31      137.03     72.56 o 
  16   7   6      673.83      677.71    100.82 o 
  17   7   6        0.30        2.56     92.52 o 
  18   7   6       26.73      131.18    124.93 o 
   0   8   6    37043.51    38783.40    414.28 o 
   1   8   6    16275.24    16635.99    128.33 o 
   2   8   6     1370.92      989.97     21.99 o 
   3   8   6      627.81      433.05     19.05 o 
   4   8   6    38789.73    40038.23    342.25 o 
   5   8   6     1228.78     1100.05     36.71 o 
   6   8   6     2265.54     1893.18     37.25 o 
   7   8   6    10409.70    10496.41    112.42 o 
   8   8   6      205.04      245.38     31.05 o 
   9   8   6    12992.75    14062.59    149.44 o 
  10   8   6      296.22      227.41     36.88 o 
  11   8   6     1964.27     1878.53     63.60 o 
  12   8   6      710.38      599.75     52.06 o 
  13   8   6     2067.46     2189.64     83.39 o 
  14   8   6      372.12      299.44     67.97 o 
  15   8   6      269.04      257.98     81.06 o 
  16   8   6      328.86      339.52     85.27 o 
  17   8   6        6.20       -6.23    102.33 o 
   1   9   6     1328.98     1240.32     27.74 o 
   2   9   6      118.98      131.11     14.74 o 
   3   9   6    38570.68    40576.59    347.93 o 
   4   9   6     1129.29     1024.99     28.47 o 
   5   9   6      195.74      120.95     20.67 o 
   6   9   6        0.30       43.67     24.34 o 
   7   9   6     2142.17     2380.05     52.46 o 
   8   9   6      789.46      585.10     35.81 o 
   9   9   6     4024.62     4318.47     80.94 o 
  10   9   6      170.76      136.23     40.35 o 
  11   9   6     3104.51     3267.56     90.88 o 
  12   9   6       27.43       39.97     47.85 o 
  13   9   6     1176.14     1188.07     73.33 o 
  14   9   6       23.88      -22.27     65.09 o 
  15   9   6       98.47      207.12     82.03 o 
  16   9   6      383.29      306.64     84.65 o 
  17   9   6      300.48      212.69    112.65 o 
   0  10   6    95748.90   102285.35   1154.52 o 
   1  10   6     5584.59     5420.57     61.60 o 
   2  10   6    17873.55    18258.30    153.45 o 
   3  10   6      489.85      476.44     27.12 o 
   4  10   6    25814.61    26610.99    227.49 o 
   5  10   6      475.06      482.28     27.08 o 
   6  10   6      414.22      217.42     25.91 o 
   7  10   6      146.46       77.68     33.13 o 
   8  10   6      881.31      914.71     45.20 o 
   9  10   6     3370.66     3514.31     78.26 o 
  10  10   6     1385.41     1259.30     62.83 o 
  11  10   6     3046.42     3038.10     92.55 o 
  12  10   6       12.76       95.50     55.44 o 
  13  10   6     4780.48     5241.77    130.08 o 
  14  10   6        2.88       84.32     69.29 o 
  15  10   6     2994.51     2885.28    127.35 o 
  16  10   6      128.78      165.07     90.33 o 
   1  11   6     1687.78     1803.57     37.52 o 
   2  11   6      393.03      298.48     19.92 o 
   3  11   6    13118.90    14376.20    137.11 o 
   4  11   6     5440.35     5741.20     77.90 o 
   5  11   6     2975.52     2974.86     57.81 o 
   6  11   6     2748.91     2597.38     62.70 o 
   7  11   6       16.81       48.77     33.84 o 
   8  11   6      257.54      205.81     42.65 o 
   9  11   6       60.11        7.20     41.36 o 
  10  11   6     8256.47     8832.55    141.35 o 
  11  11   6      116.82      176.28     59.53 o 
  12  11   6     3998.06     4149.05    115.32 o 
  13  11   6     2746.33     2680.63    109.99 o 
  14  11   6     5693.89     6466.20    150.94 o 
  15  11   6     5386.35     5790.75    162.18 o 
  16  11   6      642.42      316.83    104.63 o 
   0  12   6     2131.88     2095.46     61.60 o 
   1  12   6    23459.54    24751.82    218.58 o 
   2  12   6      422.57      411.56     27.61 o 
   3  12   6     6035.50     6258.39     80.17 o 
   4  12   6     1280.49     1262.79     40.58 o 
   5  12   6     2396.00     2218.91     54.86 o 
   6  12   6      155.31       73.35     37.61 o 
   7  12   6     5725.98     5979.61    106.25 o 
   8  12   6     8835.04     9144.91    136.26 o 
   9  12   6     6140.69     6739.23    120.94 o 
  10  12   6     8264.54     8893.80    178.19 o 
  11  12   6       16.80      -60.02     60.02 o 
  12  12   6      920.43      841.44     78.47 o 
  13  12   6        7.17      -68.17     68.17 o 
  14  12   6       31.57      -11.34     82.47 o 
  15  12   6     1477.97     1523.44    117.05 o 
   1  13   6      729.35      634.89     31.46 o 
   2  13   6     1121.54      997.04     46.21 o 
   3  13   6     9953.13    10337.97    117.08 o 
   4  13   6     2307.15     2135.67     60.32 o 
   5  13   6     5663.56     6192.20    100.06 o 
   6  13   6     7415.38     8143.57    122.35 o 
   7  13   6     3491.78     3624.75     81.38 o 
   8  13   6     5777.72     6136.00    114.36 o 
   9  13   6     2671.97     2577.96     87.92 o 
  10  13   6     4661.51     4627.93    118.51 o 
  11  13   6     6677.78     7304.59    149.68 o 
  12  13   6       21.80      -31.48     67.29 o 
  13  13   6     1768.21     1703.13    101.61 o 
  14  13   6      222.96      249.35     83.10 o 
  15  13   6      224.10       85.81     97.21 o 
   0  14   6     5429.35     5166.35    112.58 o 
   1  14   6     1318.70     1121.07     49.40 o 
   2  14   6      433.88      422.18     37.85 o 
   3  14   6     3143.45     3395.58     68.30 o 
   4  14   6      122.64       51.02     33.30 o 
   5  14   6      779.89      744.36     48.17 o 
   6  14   6     2538.82     2448.72     66.83 o 
   7  14   6      318.81      240.08     47.22 o 
   8  14   6     1426.45     1419.74     94.67 o 
   9  14   6     5038.52     5235.69    129.23 o 
  10  14   6      880.43      845.39     73.53 o 
  11  14   6     1201.45     1241.84     86.18 o 
  12  14   6      332.70      176.51     79.28 o 
  13  14   6     1342.91     1310.25    101.53 o 
  14  14   6     1622.95     1585.85    123.93 o 
   1  15   6     4006.55     4143.58     74.77 o 
   2  15   6     1227.82     1140.61     46.23 o 
   3  15   6     1210.78     1036.71     51.83 o 
   4  15   6      237.96      201.42     42.54 o 
   5  15   6       83.42      113.73     42.28 o 
   6  15   6      961.33      818.20     55.64 o 
   7  15   6     1606.71     1549.51     76.74 o 
   8  15   6      199.79      208.51     64.26 o 
   9  15   6     1692.41     1696.78     90.55 o 
  10  15   6       17.25       22.43     67.37 o 
  11  15   6      821.86      959.36     95.66 o 
  12  15   6      744.14      667.96     85.81 o 
  13  15   6      724.31      728.14    105.68 o 
  14  15   6       88.73      376.38    191.85 o 
   0  16   6     9078.59     9275.46    183.24 o 
   1  16   6      743.74      579.08     48.31 o 
   2  16   6     7431.94     7960.99    117.46 o 
   3  16   6        2.77       53.84     41.60 o 
   4  16   6     1178.43     1062.21     78.33 o 
   5  16   6     1809.30     1730.78     68.71 o 
   6  16   6     1130.51     1112.68     66.10 o 
   7  16   6     7712.40     8562.58    197.70 o 
   8  16   6        4.38      -24.62     71.21 o 
   9  16   6     3605.33     3888.65    144.26 o 
  10  16   6        3.61       43.29     88.59 o 
  11  16   6     2176.95     2107.67    122.84 o 
  12  16   6       36.47      -88.22     98.98 o 
  13  16   6      826.21      885.51    118.45 o 
   1  17   6      574.15      487.22     73.21 o 
   2  17   6     1932.36     1644.87     90.04 o 
   3  17   6     3927.67     4147.35    131.93 o 
   4  17   6        4.70        1.91     58.04 o 
   5  17   6     2375.11     2264.39    105.00 o 
   6  17   6     1390.86     1243.72     85.13 o 
   7  17   6     4119.52     4333.64    139.42 o 
   8  17   6       62.36      122.91     86.18 o 
   9  17   6       11.74      -38.06     84.54 o 
  10  17   6     1559.58     1419.86    120.12 o 
  11  17   6      199.36       -1.84    104.77 o 
  12  17   6     7011.91     7227.48    218.59 o 
   0  18   6     1317.61     1318.55    105.83 o 
   1  18   6     5432.00     5421.61    123.74 o 
   2  18   6       52.37       52.68     63.96 o 
   3  18   6     1005.18     1022.20     83.28 o 
   4  18   6      233.26      187.93     79.06 o 
   5  18   6     2671.33     2702.23    126.62 o 
   6  18   6     1205.84     1109.98     93.36 o 
   7  18   6     7023.29     8195.37    276.34 o 
   8  18   6      497.73      443.58     97.98 o 
   9  18   6     2054.45     2040.02    144.17 o 
  10  18   6      146.87       71.91    107.61 o 
  11  18   6      848.45      751.00    117.19 o 
   1  19   6     1781.45     1345.66     88.40 o 
   2  19   6       48.46      -25.15     72.01 o 
   3  19   6      132.04      169.63     74.69 o 
   4  19   6      829.94      731.91     84.27 o 
   5  19   6       83.84      148.16     89.99 o 
   6  19   6     7166.02     7723.27    231.60 o 
   7  19   6       41.38      -98.44     98.44 o 
   8  19   6     6217.37     6585.43    191.26 o 
   9  19   6     1004.50     1004.69    115.05 o 
   0  20   6       65.43       35.98    100.43 o 
   1  20   6       29.37      -28.77     71.27 o 
   2  20   6       56.58       38.95     83.62 o 
   3  20   6       96.73       73.07     87.86 o 
   4  20   6       22.66      -37.67     90.75 o 
   5  20   6      261.84      172.68     89.30 o 
   6  20   6        5.44       76.78     92.78 o 
   7  20   6      385.62      336.56    121.47 o 
   8  20   6       63.67        2.08    114.54 o 
   1  21   6       41.94       11.02     95.96 o 
   2  21   6     1243.58      918.42    115.36 o 
   3  21   6      237.36      259.24     99.30 o 
   4  21   6      591.32      485.23    110.43 o 
   5  21   6      598.48      403.90    105.63 o 
   6  21   6      150.99      198.53    137.03 o 
   0  22   6        9.72     -165.69    165.69 o 
   1  22   6     7216.35     8379.79    250.38 o 
   2  22   6      422.47      405.87    115.76 o 
   1   1   7       44.76       -6.77      6.77 o 
   2   1   7     5038.01     4838.91     45.90 o 
   3   1   7      148.53      124.52      8.98 o 
   4   1   7    18132.09    17319.64    121.13 o 
   5   1   7      608.71      581.38     18.04 o 
   6   1   7        6.86       16.36     13.35 o 
   7   1   7     1418.95     1272.80     27.00 o 
   8   1   7    15966.36    16285.30    141.82 o 
   9   1   7      292.26      228.71     21.72 o 
  10   1   7    20781.51    21557.77    189.15 o 
  11   1   7     2039.03     1851.75     42.92 o 
  12   1   7    10641.83    11233.74    140.35 o 
  13   1   7     1255.92     1207.74     59.91 o 
  14   1   7     5251.67     5381.72    121.36 o 
  15   1   7    17687.49    20500.85    320.75 o 
  16   1   7     1426.71     1271.59     97.78 o 
  17   1   7     5124.61     5656.21    280.04 o 
  18   1   7      311.52       61.05    109.36 o 
   0   2   7       21.21        3.65      8.71 o 
   1   2   7     1348.28     1778.17     19.52 o 
   2   2   7      257.95      223.38      9.60 o 
   3   2   7     6769.69     6556.77     52.99 o 
   4   2   7     3098.54     3040.34     33.38 o 
   5   2   7     4819.84     4550.57     45.99 o 
   6   2   7     1430.75     1258.46     26.00 o 
   7   2   7    33874.28    34708.04    267.95 o 
   8   2   7        3.10       -4.38     16.55 o 
   9   2   7    10849.36    10596.25    101.01 o 
  10   2   7     1098.17     1045.19     33.47 o 
  11   2   7     2331.04     2311.75     49.62 o 
  12   2   7      892.36      875.49     48.14 o 
  13   2   7       69.76       26.58     43.96 o 
  14   2   7     3895.08     4303.46    107.91 o 
  15   2   7     3737.84     3822.32    133.80 o 
  16   2   7       29.07       81.51     71.30 o 
  17   2   7     2323.47     2156.78    133.68 o 
  18   2   7      100.11     -112.33    112.33 o 
   1   3   7      566.02      486.34     10.44 o 
   2   3   7    20986.70    22998.00    160.86 o 
   3   3   7     9620.88     9468.12     71.96 o 
   4   3   7    31073.51    31287.58    221.21 o 
   5   3   7     9451.01     9332.12     76.94 o 
   6   3   7    14561.03    15360.53    114.39 o 
   7   3   7     5484.23     5676.58     54.57 o 
   8   3   7     7567.81     7305.92     69.93 o 
   9   3   7        6.23       19.80     14.58 o 
  10   3   7     5097.29     5176.04     68.01 o 
  11   3   7      374.96      299.37     32.58 o 
  12   3   7     5000.08     5227.40     87.80 o 
  13   3   7     6167.75     6528.42    111.84 o 
  14   3   7     4385.40     4496.99    113.89 o 
  15   3   7     2702.35     2685.12     99.82 o 
  16   3   7     3498.94     3476.85    124.01 o 
  17   3   7     3880.62     3908.46    146.29 o 
  18   3   7     1273.88     1111.15    123.42 o 
   0   4   7    22694.31    22826.07    228.56 o 
   1   4   7   105604.77   107557.23    779.36 o 
   2   4   7    10266.31    10216.69     77.78 o 
   3   4   7     7148.96     6905.68     57.96 o 
   4   4   7      812.08      762.34     22.01 o 
   5   4   7     6285.32     5869.56     60.50 o 
   6   4   7     3115.65     2840.58     41.15 o 
   7   4   7    16553.39    17306.04    153.73 o 
   8   4   7       21.11       33.85     17.69 o 
   9   4   7     9330.61     9648.97    106.74 o 
  10   4   7        3.35       10.05     29.16 o 
  11   4   7     2600.57     2560.87     66.11 o 
  12   4   7      498.41      430.88     41.31 o 
  13   4   7       11.68        1.61     44.43 o 
  14   4   7      948.83      841.52     67.31 o 
  15   4   7     2366.69     2305.69     98.70 o 
  16   4   7      202.76       72.26     73.50 o 
  17   4   7      239.97      128.01     90.02 o 
  18   4   7        4.75      140.92    125.32 o 
   1   5   7      912.27      889.17     14.99 o 
   2   5   7    51238.64    53977.21    374.30 o 
   3   5   7      390.55      373.00     13.72 o 
   4   5   7    50092.60    49552.27    368.63 o 
   5   5   7     2966.87     2811.69     37.02 o 
   6   5   7    16737.77    16657.48    150.77 o 
   7   5   7     7114.23     7216.38     76.77 o 
   8   5   7     1948.56     1736.69     51.04 o 
   9   5   7     4661.81     4638.79     71.97 o 
  10   5   7     1272.03     1232.89     46.18 o 
  11   5   7     7581.99     7858.49    107.45 o 
  12   5   7       12.83       32.29     40.06 o 
  13   5   7      409.77      304.55     49.56 o 
  14   5   7      352.46      390.30     57.34 o 
  15   5   7     2258.77     2374.03    144.76 o 
  16   5   7     2283.39     2413.77    119.67 o 
  17   5   7     1913.61     1980.66    124.56 o 
  18   5   7     3417.70     2908.64    177.86 o 
   0   6   7     9310.43     9948.28    111.07 o 
   1   6   7    13111.21    12404.32     96.60 o 
   2   6   7     6133.36     5706.65     52.07 o 
   3   6   7     1688.76     1691.07     26.27 o 
   4   6   7     8757.06     8787.85     75.44 o 
   5   6   7       18.22       30.79     14.49 o 
   6   6   7      242.50      278.70     22.96 o 
   7   6   7     4758.56     4486.19     61.00 o 
   8   6   7     1579.55     1479.05     36.00 o 
   9   6   7     6749.18     7160.83     86.89 o 
  10   6   7       18.13        1.77     31.77 o 
  11   6   7     5146.88     5239.64     91.78 o 
  12   6   7     1308.78     1358.50     72.58 o 
  13   6   7      449.26      500.25     55.56 o 
  14   6   7     1521.58     1476.59     79.48 o 
  15   6   7      755.45      577.22     69.68 o 
  16   6   7      408.84      254.89     81.40 o 
  17   6   7     1586.77     1517.54    111.22 o 
  18   6   7       80.72       12.31    102.12 o 
   1   7   7      483.11      319.29     13.68 o 
   2   7   7    17240.08    17517.51    136.94 o 
   3   7   7     8301.53     8324.94     75.41 o 
   4   7   7       60.46      161.56     17.64 o 
   5   7   7     5375.04     5985.69     65.83 o 
   6   7   7    18914.55    20692.43    193.21 o 
   7   7   7     1572.31     1742.43     41.65 o 
   8   7   7     1874.54     1718.32     48.08 o 
   9   7   7     7613.73     7842.58     94.88 o 
  10   7   7       31.03       85.56     34.77 o 
  11   7   7    11111.90    12013.80    156.85 o 
  12   7   7       52.15       94.78     42.89 o 
  13   7   7     9307.73    10047.38    158.77 o 
  14   7   7     3693.00     3566.75    104.93 o 
  15   7   7     2427.24     2352.84    109.38 o 
  16   7   7     1397.14     1422.37    110.86 o 
  17   7   7      400.75      200.39     97.61 o 
   0   8   7     2855.69     2650.81     59.65 o 
   1   8   7   111931.13   113637.55    910.48 o 
   2   8   7      782.07      815.96     22.55 o 
   3   8   7    41814.82    41547.95    331.27 o 
   4   8   7     7863.86     7946.83     85.60 o 
   5   8   7       69.65       86.65     21.79 o 
   6   8   7    19589.07    20621.79    182.66 o 
   7   8   7    20057.62    20556.45    192.25 o 
   8   8   7     6828.61     6728.23     89.63 o 
   9   8   7    12744.34    13531.31    146.87 o 
  10   8   7      107.96      106.86     37.68 o 
  11   8   7     2728.48     2704.20     76.06 o 
  12   8   7     1726.62     1768.49     74.32 o 
  13   8   7       59.61       42.82     62.87 o 
  14   8   7     2266.34     2287.10    100.58 o 
  15   8   7      232.53      333.88     77.14 o 
  16   8   7      632.23      557.61    104.36 o 
  17   8   7      327.46       90.67     99.59 o 
   1   9   7      488.26      479.25     20.25 o 
   2   9   7      597.42      638.16     21.31 o 
   3   9   7     3230.97     3548.62     47.94 o 
   4   9   7     6553.16     7009.64     79.86 o 
   5   9   7     1749.30     1659.64     39.44 o 
   6   9   7      352.59      260.02     22.83 o 
   7   9   7      326.14      197.87     29.79 o 
   8   9   7      920.83      832.35     37.99 o 
   9   9   7     2233.53     2336.45     63.57 o 
  10   9   7     6638.11     7390.80    127.19 o 
  11   9   7     2202.77     2231.32     84.40 o 
  12   9   7     9551.50    10721.90    159.01 o 
  13   9   7       32.53       73.70     67.86 o 
  14   9   7     3558.55     3690.03    111.65 o 
  15   9   7     1025.96      927.23     95.79 o 
  16   9   7     2572.72     2416.02    122.84 o 
  17   9   7      623.91      643.75    133.18 o 
   0  10   7     3765.64     3918.11     74.07 o 
   1  10   7     3099.69     2905.54     44.16 o 
   2  10   7      294.11      211.95     20.38 o 
   3  10   7      215.84      107.00     18.32 o 
   4  10   7      629.67      495.22     26.10 o 
   5  10   7        1.58        2.41     23.11 o 
   6  10   7     7765.83     7705.86    103.15 o 
   7  10   7      790.91      815.32     42.80 o 
   8  10   7     8011.54     8524.69    117.56 o 
   9  10   7     4994.94     5089.46     95.49 o 
  10  10   7      323.71      379.09     49.71 o 
  11  10   7     1503.20     1526.24     62.95 o 
  12  10   7      690.19      616.54     64.24 o 
  13  10   7     1811.76     1726.40     89.99 o 
  14  10   7      321.31      240.56     73.31 o 
  15  10   7     1126.67     1073.21     96.75 o 
  16  10   7      837.76      649.67    101.90 o 
   1  11   7     6749.58     7454.30     81.70 o 
   2  11   7     2920.64     3075.34     49.00 o 
   3  11   7     5164.02     5042.03     67.50 o 
   4  11   7      242.88      174.45     28.40 o 
   5  11   7     1293.50     1197.52     39.03 o 
   6  11   7        9.14       33.28     31.16 o 
   7  11   7     5954.33     6192.30     97.01 o 
   8  11   7      434.00      398.17     41.63 o 
   9  11   7     4033.53     4218.07    101.16 o 
  10  11   7     3367.37     3521.41     94.95 o 
  11  11   7     1420.78     1294.94     80.54 o 
  12  11   7    12348.86    13651.02    220.34 o 
  13  11   7      166.24      215.50     67.03 o 
  14  11   7     3647.52     3877.97    124.32 o 
  15  11   7      534.18      573.21     99.09 o 
  16  11   7      156.96       92.94    100.75 o 
   0  12   7     9814.18    10238.33    153.11 o 
   1  12   7    20522.40    22023.16    198.55 o 
   2  12   7     7420.34     7394.98     86.74 o 
   3  12   7     7622.17     7476.38     89.37 o 
   4  12   7     2691.71     2911.25     55.20 o 
   5  12   7      146.81      134.00     34.21 o 
   6  12   7      158.89      114.95     38.67 o 
   7  12   7     3535.40     3470.86     78.14 o 
   8  12   7     1650.39     1644.30     70.18 o 
   9  12   7    11602.12    12416.04    177.81 o 
  10  12   7      386.69      315.79     62.33 o 
  11  12   7     4340.76     4890.77    123.93 o 
  12  12   7     3472.91     3615.25    112.67 o 
  13  12   7      604.70      530.95     97.11 o 
  14  12   7      189.37      210.05     85.30 o 
  15  12   7      273.11      159.71     97.29 o 
   1  13   7      179.06      149.91     32.85 o 
   2  13   7       35.49       -1.55     25.08 o 
   3  13   7      366.06      296.66     34.46 o 
   4  13   7     2607.81     2717.30     58.25 o 
   5  13   7    20457.74    22955.57    255.31 o 
   6  13   7       26.16       42.33     37.48 o 
   7  13   7     5758.18     6175.76    113.38 o 
   8  13   7     1960.00     1846.36     78.59 o 
   9  13   7     3293.65     3340.61     94.70 o 
  10  13   7     5384.68     5584.18    135.64 o 
  11  13   7      247.10       78.12     67.86 o 
  12  13   7      393.96      380.06     71.81 o 
  13  13   7       52.41      138.23     80.43 o 
  14  13   7       92.23      172.97     99.59 o 
  15  13   7      724.29      560.88    116.78 o 
   0  14   7     1433.09     1465.39    103.37 o 
   1  14   7     4323.20     4705.45     76.48 o 
   2  14   7     5940.12     6457.53     94.45 o 
   3  14   7     1946.61     1718.58     51.93 o 
   4  14   7    12230.83    12901.83    158.39 o 
   5  14   7     6770.71     6983.95    107.97 o 
   6  14   7      155.95      134.21     44.93 o 
   7  14   7     2446.93     2383.59     75.86 o 
   8  14   7     1607.40     1460.04     78.70 o 
   9  14   7      111.03       96.24     57.77 o 
  10  14   7       23.03       46.13     72.22 o 
  11  14   7     1613.62     1700.84     95.96 o 
  12  14   7      271.35      215.47     83.13 o 
  13  14   7     1158.73     1088.66     98.96 o 
  14  14   7      833.83      565.01    111.95 o 
   1  15   7     2244.53     2068.86     58.35 o 
   2  15   7      207.56      140.27     33.54 o 
   3  15   7     1090.39      873.06     48.11 o 
   4  15   7     3274.64     3361.96     79.60 o 
   5  15   7     2308.14     2285.12     85.73 o 
   6  15   7     2035.37     2023.16     78.95 o 
   7  15   7        8.56       58.13     48.11 o 
   8  15   7      531.25      529.67     62.83 o 
   9  15   7     3987.93     3858.93    123.50 o 
  10  15   7       62.41       62.10     72.19 o 
  11  15   7      593.96      446.51     93.63 o 
  12  15   7      332.68      120.40     94.07 o 
  13  15   7      583.29      488.20    104.04 o 
   0  16   7    29485.28    32144.64    522.75 o 
   1  16   7     7617.90     7976.52    136.58 o 
   2  16   7     7752.49     8213.60    156.55 o 
   3  16   7     2249.79     2166.32     86.08 o 
   4  16   7        1.86      -54.51     54.51 o 
   5  16   7     1026.58      946.44     71.90 o 
   6  16   7      741.85      718.05     64.10 o 
   7  16   7      245.12      185.24     65.83 o 
   8  16   7       56.47       -5.74     71.31 o 
   9  16   7      309.14      304.39     87.64 o 
  10  16   7      641.75      551.45     88.53 o 
  11  16   7      743.74      661.66    108.14 o 
  12  16   7      187.13      185.09     99.79 o 
   1  17   7     2002.91     1740.58    102.53 o 
   2  17   7     2000.74     1755.81     85.38 o 
   3  17   7    13916.95    14915.94    237.16 o 
   4  17   7      845.26      730.83     75.36 o 
   5  17   7     4606.58     4931.25    127.54 o 
   6  17   7        7.55      -40.74     72.49 o 
   7  17   7     4116.02     4850.48    154.26 o 
   8  17   7      163.30      218.22     87.87 o 
   9  17   7      460.38      237.98     88.06 o 
  10  17   7      407.69      307.42    104.68 o 
  11  17   7      145.63      214.47    107.67 o 
  12  17   7       50.73      114.83    117.78 o 
   0  18   7      634.21      462.09     93.25 o 
   1  18   7       53.39      -17.95     58.43 o 
   2  18   7     2980.78     3023.51    127.62 o 
   3  18   7       20.78       28.20     69.05 o 
   4  18   7     3088.26     3256.71    113.97 o 
   5  18   7      304.18      246.25     87.56 o 
   6  18   7     3339.23     3459.99    169.08 o 
   7  18   7      912.30      924.60    102.92 o 
   8  18   7      230.51      154.33    100.41 o 
   9  18   7       94.92       -4.31     99.00 o 
  10  18   7      698.35      362.35    114.95 o 
   1  19   7      246.24      156.56     78.29 o 
   2  19   7       35.02      129.44     70.48 o 
   3  19   7     4419.62     4807.59    149.93 o 
   4  19   7      113.32       95.33     82.19 o 
   5  19   7     3081.00     2895.00    125.56 o 
   6  19   7       12.85      -86.64     86.83 o 
   7  19   7     1471.48     1417.03    124.43 o 
   8  19   7      153.47       33.03    105.44 o 
   9  19   7        0.31      103.41    113.61 o 
   0  20   7     1496.43     1040.23    122.09 o 
   1  20   7      512.68      471.93     85.00 o 
   2  20   7      108.53       35.66     77.84 o 
   3  20   7      103.31      109.73     90.10 o 
   4  20   7      707.51      591.05    107.86 o 
   5  20   7       52.62      -50.34     94.73 o 
   6  20   7     5009.75     5061.24    170.06 o 
   7  20   7       94.07      -10.38    122.83 o 
   1  21   7     2780.48     2914.45    180.16 o 
   2  21   7     1043.64      888.99    109.42 o 
   3  21   7     4843.76     4669.21    168.24 o 
   4  21   7     1033.56      854.94    106.34 o 
   5  21   7     1898.46     1881.57    137.23 o 
   0  22   7       23.58      -52.38    184.70 o 
   1  22   7        1.73      -54.07    139.13 o 
   0   0   8      548.22      372.50     21.22 o 
   1   0   8      584.04      455.90     17.69 o 
   2   0   8     5963.71     5724.59     67.99 o 
   3   0   8       19.05        1.60     12.74 o 
   4   0   8    36344.75    35020.53    342.88 o 
   5   0   8     1377.12     1300.99     32.75 o 
   6   0   8    94556.30    97029.97   1089.25 o 
   7   0   8       14.22       20.06     23.49 o 
   8   0   8    36149.58    35060.28    378.31 o 
   9   0   8      552.12      597.56     34.09 o 
  10   0   8    39094.53    42806.81    492.27 o 
  11   0   8        5.83       12.51     32.16 o 
  12   0   8      763.85      642.79     49.98 o 
  13   0   8       13.12      -16.55     61.98 o 
  14   0   8     5862.77     6018.23    164.80 o 
  15   0   8      527.19      496.24     99.59 o 
  16   0   8     3254.31     3082.04    240.95 o 
  17   0   8        1.02      178.43    134.42 o 
  18   0   8      869.29      551.01    180.36 o 
   1   1   8     3955.46     3613.82     38.63 o 
   2   1   8        0.26       -7.65      8.49 o 
   3   1   8    12487.07    12484.02     95.31 o 
   4   1   8      463.36      306.74     14.19 o 
   5   1   8     2392.94     2351.09     34.45 o 
   6   1   8     1556.38     1404.26     27.31 o 
   7   1   8     8292.36     7933.95     76.78 o 
   8   1   8       12.38       10.83     17.30 o 
   9   1   8     1179.84      971.56     33.51 o 
  10   1   8     1200.03     1144.54     34.33 o 
  11   1   8      397.46      276.01     28.57 o 
  12   1   8     1831.13     1735.05     57.29 o 
  13   1   8     1272.82     1211.35     63.47 o 
  14   1   8     6917.45     7698.44    132.43 o 
  15   1   8     1718.36     1660.67     93.87 o 
  16   1   8     9776.57    11188.49    217.59 o 
  17   1   8      932.48      861.38    110.82 o 
  18   1   8     1471.16     1236.53    157.70 o 
   0   2   8     3335.06     3821.23     48.24 o 
   1   2   8        1.24       -6.04      6.04 o 
   2   2   8      424.85      426.74     13.06 o 
   3   2   8     1289.44     1213.96     19.90 o 
   4   2   8      599.51      358.46     15.10 o 
   5   2   8     1094.87     1082.27     25.25 o 
   6   2   8    42279.28    46274.57    352.32 o 
   7   2   8     2167.98     2054.53     36.89 o 
   8   2   8    16382.38    16014.53    136.30 o 
   9   2   8     3591.16     3750.56     75.43 o 
  10   2   8     6194.75     6203.93     75.78 o 
  11   2   8      118.36      135.76     34.89 o 
  12   2   8      615.56      526.04     39.38 o 
  13   2   8        0.15        9.59     36.72 o 
  14   2   8       20.41       60.61     49.75 o 
  15   2   8      783.42      791.08     74.65 o 
  16   2   8        3.82       46.55     73.96 o 
  17   2   8      206.50       35.90     92.97 o 
  18   2   8      480.23      414.52    116.12 o 
   1   3   8     3646.05     3572.06     33.84 o 
   2   3   8     1479.86     1315.32     19.46 o 
   3   3   8     8312.13     7740.05     63.35 o 
   4   3   8     6069.58     6239.59     55.08 o 
   5   3   8     2788.52     2530.96     36.31 o 
   6   3   8      951.61      948.94     23.81 o 
   7   3   8     3303.03     3742.85     42.31 o 
   8   3   8     1758.65     1664.43     28.71 o 
   9   3   8      635.75      683.38     30.09 o 
  10   3   8     8144.22     8428.83     98.61 o 
  11   3   8      164.60      156.08     32.34 o 
  12   3   8       34.07       13.30     37.29 o 
  13   3   8     1583.52     1639.19     59.34 o 
  14   3   8     1919.40     1949.24     77.62 o 
  15   3   8     1002.85      864.48     83.85 o 
  16   3   8     7893.93     8940.65    193.68 o 
  17   3   8      140.78      191.57     80.48 o 
  18   3   8     5459.09     5494.78    268.48 o 
   0   4   8    73340.18    73140.45    797.13 o 
   1   4   8    11639.20    11267.18     85.62 o 
   2   4   8    65465.31    65789.91    467.12 o 
   3   4   8     4887.56     4902.34     46.14 o 
   4   4   8     3367.34     3351.92     36.70 o 
   5   4   8      106.71       86.09     15.58 o 
   6   4   8     8428.70     9093.37     82.58 o 
   7   4   8     1301.28     1162.95     30.87 o 
   8   4   8     5611.76     5594.16     68.98 o 
   9   4   8       11.18       29.48     21.87 o 
  10   4   8     1006.23      717.69     40.00 o 
  11   4   8     3246.21     3313.85     67.98 o 
  12   4   8     1584.71     1532.64     61.92 o 
  13   4   8       52.86       27.96     39.96 o 
  14   4   8     1091.50     1028.06     65.02 o 
  15   4   8     2546.95     2435.81    103.32 o 
  16   4   8     1537.43     1352.23    106.37 o 
  17   4   8        0.27      118.97     98.27 o 
  18   4   8     1358.88     1155.14    133.12 o 
   1   5   8     2486.96     2698.39     31.80 o 
   2   5   8    13015.40    13186.18    100.77 o 
   3   5   8     2048.62     1947.01     27.82 o 
   4   5   8    18434.83    18267.23    144.02 o 
   5   5   8     2140.53     2304.20     38.49 o 
   6   5   8     2396.07     2221.69     42.06 o 
   7   5   8    11475.10    11477.20    111.37 o 
   8   5   8      298.99      203.94     26.64 o 
   9   5   8     9176.09     9583.14    112.38 o 
  10   5   8     3396.43     3172.29     77.79 o 
  11   5   8     1218.06     1070.47     50.74 o 
  12   5   8     7750.75     8207.60    142.37 o 
  13   5   8       20.96       39.21     43.13 o 
  14   5   8     1363.23     1337.41     71.09 o 
  15   5   8      244.75      230.78     65.99 o 
  16   5   8      727.78      560.25     84.27 o 
  17   5   8      204.95       87.75     94.05 o 
  18   5   8        0.83      194.82    122.86 o 
   0   6   8   142577.22   146591.11   1708.13 o 
   1   6   8     8965.83     9085.98     71.60 o 
   2   6   8   155539.62   155879.09   1300.83 o 
   3   6   8     5590.94     5486.40     53.79 o 
   4   6   8    28265.24    28740.39    228.74 o 
   5   6   8      289.21      186.20     19.20 o 
   6   6   8     3753.12     3829.71     56.58 o 
   7   6   8     1466.30     1343.29     36.79 o 
   8   6   8     3758.67     3610.23     59.88 o 
   9   6   8     5778.81     5483.41     85.53 o 
  10   6   8     4827.32     4961.96     85.55 o 
  11   6   8      233.91      198.77     38.59 o 
  12   6   8        0.64        3.75     40.54 o 
  13   6   8     1015.41     1047.57     66.75 o 
  14   6   8     3843.34     4328.26    128.50 o 
  15   6   8        7.00      -37.06     68.42 o 
  16   6   8     3130.36     3598.34    142.62 o 
  17   6   8      239.59      220.48     94.38 o 
  18   6   8       20.15       56.68    122.98 o 
   1   7   8     1437.91     1287.04     25.92 o 
   2   7   8     2324.55     2501.97     35.28 o 
   3   7   8     1054.40     1055.85     23.94 o 
   4   7   8      708.72      629.07     22.02 o 
   5   7   8     6486.44     7190.23     75.38 o 
   6   7   8    13560.75    14468.88    139.70 o 
   7   7   8     4198.13     3871.68     72.25 o 
   8   7   8     8718.97     8788.44    103.46 o 
   9   7   8      940.30      908.50     39.77 o 
  10   7   8    10008.77    10685.59    136.25 o 
  11   7   8        0.86       12.96     36.64 o 
  12   7   8     1110.47      974.96     65.88 o 
  13   7   8       21.68       48.52     52.00 o 
  14   7   8      367.99      281.89     67.29 o 
  15   7   8        7.11      -72.06     72.06 o 
  16   7   8     1681.37     1609.08    120.29 o 
  17   7   8       77.38      -42.52    119.46 o 
   0   8   8     6666.97     7553.89    106.10 o 
   1   8   8     5008.12     5331.84     56.61 o 
   2   8   8     6143.48     6379.93     63.41 o 
   3   8   8        5.13       -4.48     14.64 o 
   4   8   8     2681.69     2716.35     46.87 o 
   5   8   8     1320.60     1080.48     31.16 o 
   6   8   8    12498.15    12705.56    127.42 o 
   7   8   8     1112.94      994.59     37.38 o 
   8   8   8    12229.99    12670.50    138.17 o 
   9   8   8        6.04       -7.15     28.54 o 
  10   8   8     9283.18     9860.90    127.03 o 
  11   8   8     7264.79     7508.05    128.93 o 
  12   8   8     2699.91     3175.61     89.89 o 
  13   8   8      931.69      603.08     65.60 o 
  14   8   8      429.40      373.27     72.54 o 
  15   8   8      569.96      478.71     87.04 o 
  16   8   8       14.24      -96.78    102.36 o 
  17   8   8      455.44      408.22    114.72 o 
   1   9   8       37.62       54.67     14.85 o 
   2   9   8     2028.53     1913.65     36.37 o 
   3   9   8        0.24      -16.05     16.54 o 
   4   9   8     9552.31     9424.08     98.68 o 
   5   9   8     2216.15     1988.29     41.44 o 
   6   9   8        4.30        3.09     23.63 o 
   7   9   8      567.99      468.94     32.79 o 
   8   9   8     4774.18     4547.60     74.29 o 
   9   9   8       12.54       10.72     38.56 o 
  10   9   8    21366.70    23307.30    268.50 o 
  11   9   8     4621.97     4951.46    109.66 o 
  12   9   8    14636.90    16221.04    221.21 o 
  13   9   8       46.81      -25.43     58.46 o 
  14   9   8     1728.99     1690.21     98.49 o 
  15   9   8        0.96        2.08     73.49 o 
  16   9   8       10.86       81.14     99.78 o 
  17   9   8      129.07      199.68    116.71 o 
   0  10   8    57475.25    62243.75    710.99 o 
   1  10   8      207.10      155.98     19.18 o 
   2  10   8     7289.93     7444.39     80.11 o 
   3  10   8     1492.54     1357.18     38.13 o 
   4  10   8      279.74      194.96     20.63 o 
   5  10   8       18.98       34.77     21.61 o 
   6  10   8    27057.96    29317.24    288.87 o 
   7  10   8     5396.41     5729.23     92.19 o 
   8  10   8    15928.53    17790.73    200.08 o 
   9  10   8      135.66      142.91     40.27 o 
  10  10   8     9826.36    10560.13    136.96 o 
  11  10   8     3431.83     3495.37     89.15 o 
  12  10   8     5124.92     5323.74    115.11 o 
  13  10   8       24.98       89.70     68.58 o 
  14  10   8      667.61      568.59     82.54 o 
  15  10   8       16.88       27.89     85.67 o 
  16  10   8     1530.14     1396.75    118.57 o 
   1  11   8     5015.89     5603.82     68.26 o 
   2  11   8      333.44      202.93     22.94 o 
   3  11   8     1043.54      929.21     35.39 o 
   4  11   8      709.75      626.06     35.45 o 
   5  11   8       26.40       58.61     27.95 o 
   6  11   8     2247.43     2543.70     67.92 o 
   7  11   8     2283.06     2304.13     73.41 o 
   8  11   8     2337.24     2210.26     59.00 o 
   9  11   8        7.73      -26.54     42.59 o 
  10  11   8      861.20      778.19     64.61 o 
  11  11   8     1063.40      962.20     72.82 o 
  12  11   8      691.98      495.85     70.70 o 
  13  11   8       90.53      141.59     76.16 o 
  14  11   8      985.36      834.77     94.57 o 
  15  11   8     1899.10     1672.95    114.51 o 
  16  11   8     1572.16     1591.06    136.79 o 
   0  12   8    13416.85    14060.61    189.59 o 
   1  12   8     5197.67     5270.23     68.92 o 
   2  12   8     5870.96     6082.29     78.08 o 
   3  12   8      856.51      771.49     35.36 o 
   4  12   8     4952.20     5155.72     76.63 o 
   5  12   8      404.66      382.27     37.49 o 
   6  12   8     8350.83     8962.65    126.77 o 
   7  12   8     1084.70      995.81     50.88 o 
   8  12   8     5793.62     6130.89    126.50 o 
   9  12   8     4050.41     4087.85     97.90 o 
  10  12   8      596.46      478.88     61.45 o 
  11  12   8      508.71      298.48     66.06 o 
  12  12   8     2818.77     2787.37    101.95 o 
  13  12   8      333.29      117.20     82.54 o 
  14  12   8     3716.21     3956.62    139.33 o 
  15  12   8      161.01      251.46     90.71 o 
   1  13   8       42.58       48.33     29.18 o 
   2  13   8     2042.20     1900.95     47.70 o 
   3  13   8     2818.55     3029.73     81.15 o 
   4  13   8      856.82      841.57     39.08 o 
   5  13   8     5902.02     6394.78    119.43 o 
   6  13   8       65.63       31.89     40.22 o 
   7  13   8      368.97      271.02     48.31 o 
   8  13   8       22.73       45.00     51.02 o 
   9  13   8      323.35      254.74     63.25 o 
  10  13   8      476.40      346.07     63.31 o 
  11  13   8     2258.66     2354.91    115.08 o 
  12  13   8      351.32      362.79     73.41 o 
  13  13   8      582.83      554.18     89.91 o 
  14  13   8      799.38      681.21    106.15 o 
  15  13   8     1773.54     1827.31    133.79 o 
   0  14   8    21522.21    23829.29    319.40 o 
   1  14   8      102.01        6.95     27.90 o 
   2  14   8     8618.78     8996.84    117.71 o 
   3  14   8      499.40      432.29     44.89 o 
   4  14   8    18577.68    19522.38    226.63 o 
   5  14   8      162.07      153.93     43.83 o 
   6  14   8     2124.72     2062.64     77.74 o 
   7  14   8      534.03      318.35     50.86 o 
   8  14   8     1041.40      913.17     64.04 o 
   9  14   8       50.82       43.17     61.86 o 
  10  14   8     1527.29     1627.23     89.11 o 
  11  14   8     2428.14     2420.23    117.61 o 
  12  14   8      221.73      219.54     92.85 o 
  13  14   8      105.48       53.04     94.92 o 
  14  14   8       82.56      130.79    117.87 o 
   1  15   8      687.40      555.25     48.18 o 
   2  15   8     3065.15     3136.18     81.26 o 
   3  15   8      420.01      406.05     45.82 o 
   4  15   8    13075.38    14444.47    248.02 o 
   5  15   8      111.16       59.99     49.44 o 
   6  15   8    15827.06    18171.93    242.17 o 
   7  15   8     2992.76     2873.47     91.07 o 
   8  15   8     5529.46     6130.13    150.84 o 
   9  15   8       62.59      -18.46     82.36 o 
  10  15   8     1208.53     1268.61    102.09 o 
  11  15   8      320.95      236.03     88.56 o 
  12  15   8      147.32       58.67     87.93 o 
  13  15   8      328.00      205.59     96.50 o 
   0  16   8     4637.69     5137.26    145.76 o 
   1  16   8     2294.64     2166.22     74.51 o 
   2  16   8      861.27      650.25     57.54 o 
   3  16   8      207.49      152.23     58.92 o 
   4  16   8      627.89      456.65     61.19 o 
   5  16   8      168.86      199.30     54.62 o 
   6  16   8      961.75      828.97     72.97 o 
   7  16   8       95.22       44.05     74.28 o 
   8  16   8      796.51      750.12    103.18 o 
   9  16   8     1628.63     1475.60    125.79 o 
  10  16   8      519.20      322.78     94.54 o 
  11  16   8      674.89      544.35    101.43 o 
  12  16   8     3175.52     3174.03    142.18 o 
   1  17   8      890.58      641.64     62.59 o 
   2  17   8     3537.79     3337.11    130.03 o 
   3  17   8     3046.86     3088.04    140.89 o 
   4  17   8     8189.45     8540.84    168.40 o 
   5  17   8     4074.45     4054.58    127.59 o 
   6  17   8     1552.58     1574.75     95.74 o 
   7  17   8     1699.21     1793.82    134.02 o 
   8  17   8       98.72      130.01     83.98 o 
   9  17   8      172.86      199.89     88.81 o 
  10  17   8      987.42      840.80    110.01 o 
  11  17   8       33.52       77.36    111.58 o 
   0  18   8        9.35       12.72     87.42 o 
   1  18   8      438.18      228.68     61.15 o 
   2  18   8     1342.31     1078.43     88.66 o 
   3  18   8      757.95      591.04     83.07 o 
   4  18   8      617.44      492.01     83.17 o 
   5  18   8       88.39      -27.79     74.91 o 
   6  18   8        3.51      -85.24     85.24 o 
   7  18   8      184.76       40.76     91.11 o 
   8  18   8      195.53        4.24     95.59 o 
   9  18   8      142.24       89.24    104.72 o 
  10  18   8     1757.18     1415.34    126.50 o 
   1  19   8      939.20      817.12     80.79 o 
   2  19   8     6811.03     7294.71    191.70 o 
   3  19   8       90.96       83.81     71.06 o 
   4  19   8     8793.71     9934.65    237.19 o 
   5  19   8       16.21      -43.83    104.47 o 
   6  19   8     2491.62     2731.05    136.77 o 
   7  19   8      252.89      162.46     91.37 o 
   8  19   8      441.90      263.67    115.25 o 
   9  19   8      187.77       97.78    118.12 o 
   0  20   8        9.34      188.46    122.08 o 
   1  20   8      101.52       42.80     83.57 o 
   2  20   8      773.30      632.95     92.39 o 
   3  20   8     1471.09     1131.06    110.03 o 
   4  20   8      797.30      618.96    103.85 o 
   5  20   8      602.00      432.99    103.41 o 
   6  20   8     1285.93     1353.61    127.60 o 
   7  20   8       14.83       21.42    113.98 o 
   1  21   8      311.77      182.99     99.55 o 
   2  21   8     1491.28     1458.91    149.93 o 
   3  21   8      327.69      354.89    104.99 o 
   4  21   8     4468.22     4828.22    222.74 o 
   5  21   8      259.58     -117.57    117.57 o 
   1   1   9     1524.12     1453.83     22.84 o 
   2   1   9     7946.28     6792.97     67.56 o 
   3   1   9      705.84      509.90     17.02 o 
   4   1   9    74147.83    76890.51    619.14 o 
   5   1   9     1885.08     1757.54     30.01 o 
   6   1   9    32792.67    33832.39    267.86 o 
   7   1   9     3690.16     3265.29     45.48 o 
   8   1   9     1399.11     1531.13     37.84 o 
   9   1   9     1318.74     1231.15     39.07 o 
  10   1   9     8080.10     8441.29     93.87 o 
  11   1   9     1404.64     1232.80     49.91 o 
  12   1   9     9892.30    10209.49    131.18 o 
  13   1   9      266.69      193.05     46.32 o 
  14   1   9    11351.22    12807.16    187.55 o 
  15   1   9      930.67      914.29     72.20 o 
  16   1   9     1158.74     1164.95    100.02 o 
  17   1   9      749.02      574.05    114.10 o 
  18   1   9      376.33      294.75    119.41 o 
   0   2   9      137.49      118.76     11.77 o 
   1   2   9    17213.37    17246.08    141.75 o 
   2   2   9     1088.78      922.58     18.04 o 
   3   2   9     9720.77    11071.32     89.95 o 
   4   2   9     6622.74     6624.35     62.86 o 
   5   2   9     5327.91     4920.83     56.94 o 
   6   2   9     8951.50     8874.24     84.07 o 
   7   2   9    15733.14    15534.62    130.36 o 
   8   2   9     1400.02     1341.90     32.69 o 
   9   2   9     2369.35     2186.67     43.22 o 
  10   2   9      838.35      789.14     34.30 o 
  11   2   9      158.94       97.85     34.03 o 
  12   2   9     6030.26     6535.96    107.12 o 
  13   2   9     2013.10     1868.82     72.46 o 
  14   2   9     6741.17     7512.49    134.75 o 
  15   2   9     2055.23     2142.21    104.96 o 
  16   2   9     2265.11     2103.79    103.55 o 
  17   2   9      245.23      115.04     94.99 o 
  18   2   9       19.63        2.46    103.70 o 
   1   3   9       80.62       63.37      8.04 o 
   2   3   9    18738.85    18759.45    147.40 o 
   3   3   9      542.95      480.63     15.30 o 
   4   3   9    25163.54    23659.08    176.76 o 
   5   3   9      801.38      771.12     21.26 o 
   6   3   9    68363.09    73785.98    585.73 o 
   7   3   9     3253.84     3402.51     42.76 o 
   8   3   9     7175.27     6946.84     73.03 o 
   9   3   9     1929.22     1990.94     42.20 o 
  10   3   9      800.57      724.51     38.93 o 
  11   3   9     1043.84      926.52     46.17 o 
  12   3   9       50.06       80.77     39.48 o 
  13   3   9     4378.98     4602.29     89.70 o 
  14   3   9       14.28       22.96     53.74 o 
  15   3   9     3185.49     3209.89    126.09 o 
  16   3   9      307.93      310.99     83.74 o 
  17   3   9      638.27      555.79     87.79 o 
  18   3   9      217.30      153.55    110.96 o 
   0   4   9      708.50      529.64     25.82 o 
   1   4   9    36131.64    38320.74    281.51 o 
   2   4   9      416.45      350.66     13.44 o 
   3   4   9     8028.83     7267.26     66.37 o 
   4   4   9     1442.96     1533.51     25.78 o 
   5   4   9       25.13       22.90     14.37 o 
   6   4   9      198.13      220.04     16.87 o 
   7   4   9     8028.44     8148.83     78.54 o 
   8   4   9        8.17        9.03     21.09 o 
   9   4   9      433.16      351.65     30.84 o 
  10   4   9     3148.53     3020.14     62.17 o 
  11   4   9        1.59      -20.06     34.57 o 
  12   4   9     5489.58     5631.07     97.08 o 
  13   4   9        3.03       67.67     44.45 o 
  14   4   9     4074.20     4616.10    122.12 o 
  15   4   9       74.24       92.40     69.05 o 
  16   4   9      458.34      360.81     83.86 o 
  17   4   9       23.01      -29.83     86.17 o 
  18   4   9     1448.90     1272.23    135.63 o 
   1   5   9     1272.68     1229.84     27.42 o 
   2   5   9    56433.09    61788.25    452.91 o 
   3   5   9    10841.61    11159.22     94.62 o 
   4   5   9    53430.74    55241.87    424.15 o 
   5   5   9     6608.18     6563.02     68.19 o 
   6   5   9    17879.69    17370.71    156.01 o 
   7   5   9      108.65       12.35     24.21 o 
   8   5   9      342.13      206.06     28.12 o 
   9   5   9     1353.81     1240.77     42.85 o 
  10   5   9       16.05       33.76     32.71 o 
  11   5   9      127.72      103.24     39.00 o 
  12   5   9     2275.11     2293.34     80.86 o 
  13   5   9      351.70      282.41     46.71 o 
  14   5   9     1206.32     1277.37     67.23 o 
  15   5   9      887.78      894.22     85.26 o 
  16   5   9       23.75      -65.74     72.50 o 
  17   5   9      645.82      379.13    106.02 o 
  18   5   9     1622.38     1280.78    132.91 o 
   0   6   9     6418.14     6183.44     96.75 o 
   1   6   9      475.04      236.36     13.63 o 
   2   6   9    27385.77    28294.56    218.82 o 
   3   6   9      375.13      350.79     16.91 o 
   4   6   9     3248.77     3041.32     41.60 o 
   5   6   9     5463.17     5574.24     66.71 o 
   6   6   9      138.58       98.87     20.46 o 
   7   6   9     2652.97     2591.98     51.91 o 
   8   6   9     2451.50     2545.87     50.80 o 
   9   6   9      968.02      721.37     37.89 o 
  10   6   9     1469.57     1266.69     51.76 o 
  11   6   9      171.49      149.52     40.31 o 
  12   6   9     3168.26     3311.41     92.96 o 
  13   6   9      251.91      113.71     50.28 o 
  14   6   9      353.50      263.15     72.79 o 
  15   6   9      572.88      550.85     88.55 o 
  16   6   9      356.89      356.67     97.50 o 
  17   6   9      358.14      332.06    107.34 o 
   1   7   9       16.53       40.75     11.31 o 
   2   7   9    17464.68    19439.28    153.67 o 
   3   7   9     3531.23     3384.34     44.53 o 
   4   7   9      621.63      661.24     23.82 o 
   5   7   9     2905.19     2596.85     43.82 o 
   6   7   9        0.01        4.33     16.89 o 
   7   7   9        2.01      -25.57     25.57 o 
   8   7   9     1349.59     1313.49     43.80 o 
   9   7   9     3497.80     3476.70     69.87 o 
  10   7   9      790.93      915.69     48.73 o 
  11   7   9     1034.68     1073.37     61.09 o 
  12   7   9      156.74      141.17     43.94 o 
  13   7   9     3911.86     3956.55    103.55 o 
  14   7   9     2226.77     2337.89     95.84 o 
  15   7   9       21.40      -19.72     79.32 o 
  16   7   9     1909.35     1872.19    118.46 o 
  17   7   9       27.11       63.68    106.98 o 
   0   8   9     1535.03     1627.23     48.64 o 
   1   8   9     7355.42     7313.50     71.10 o 
   2   8   9     3399.17     3575.31     42.99 o 
   3   8   9     8367.37     8118.67     83.89 o 
   4   8   9     1516.88     1347.73     37.87 o 
   5   8   9      244.40      198.27     22.32 o 
   6   8   9     1971.93     1871.58     40.17 o 
   7   8   9     5907.52     6137.12     81.62 o 
   8   8   9      341.01      271.09     32.32 o 
   9   8   9     5011.29     4786.24     86.57 o 
  10   8   9     3944.33     4178.30     83.23 o 
  11   8   9      238.61      113.71     48.55 o 
  12   8   9     7760.21     8193.38    145.36 o 
  13   8   9      378.47      269.62     64.12 o 
  14   8   9     1073.99     1141.93     81.85 o 
  15   8   9     2226.46     2298.76    108.34 o 
  16   8   9      150.29       79.71     99.62 o 
  17   8   9      342.20      353.99    114.54 o 
   1   9   9      145.88       84.26     18.13 o 
   2   9   9     4473.02     4324.10     54.05 o 
   3   9   9      337.42      244.69     23.00 o 
   4   9   9     3177.21     2967.65     48.21 o 
   5   9   9      226.25      147.44     21.77 o 
   6   9   9     3335.51     3293.73     67.39 o 
   7   9   9     1226.01     1209.04     47.17 o 
   8   9   9      115.23       96.28     31.74 o 
   9   9   9     5190.63     5257.30     89.01 o 
  10   9   9    11650.02    12582.88    159.30 o 
  11   9   9     2299.03     2357.89     76.00 o 
  12   9   9      689.39      509.84     62.07 o 
  13   9   9       26.96       25.09     63.99 o 
  14   9   9     1318.50     1213.79    103.14 o 
  15   9   9        4.98      -55.73     81.46 o 
  16   9   9     3518.50     3472.64    162.64 o 
   0  10   9    21209.21    22320.12    270.69 o 
   1  10   9      110.28       72.77     18.98 o 
   2  10   9     5714.98     5996.20     72.58 o 
   3  10   9     5122.79     5370.24     67.40 o 
   4  10   9      142.94      123.54     20.40 o 
   5  10   9     1320.68     1099.95     36.90 o 
   6  10   9     7673.25     8073.37    112.56 o 
   7  10   9     1035.55     1218.95     50.16 o 
   8  10   9     5308.60     5929.96     94.16 o 
   9  10   9       83.12       52.92     40.49 o 
  10  10   9    17102.72    19294.50    224.31 o 
  11  10   9      427.21      351.13     52.98 o 
  12  10   9     2840.03     2898.25    117.99 o 
  13  10   9      692.87      753.96     79.44 o 
  14  10   9       54.32      -24.35     75.12 o 
  15  10   9      898.03      685.23     92.14 o 
  16  10   9     1031.52      752.88    116.70 o 
   1  11   9      692.13      536.47     26.94 o 
   2  11   9     1708.72     1323.50     44.39 o 
   3  11   9     1116.16      988.78     38.25 o 
   4  11   9     8739.32     8960.13    108.73 o 
   5  11   9      340.71      339.59     37.97 o 
   6  11   9      173.77      188.80     35.75 o 
   7  11   9      116.65      104.04     37.09 o 
   8  11   9      245.67      198.41     40.93 o 
   9  11   9     3618.60     3505.15     84.87 o 
  10  11   9     3546.33     3564.97     94.88 o 
  11  11   9     3555.63     3705.14    101.47 o 
  12  11   9     5128.19     5509.49    135.39 o 
  13  11   9     2556.19     2550.16    108.91 o 
  14  11   9     7997.52     8555.39    198.43 o 
  15  11   9      645.06      486.72     99.36 o 
  16  11   9        4.18     -124.03    139.66 o 
   0  12   9     2248.51     2076.97     76.94 o 
   1  12   9    12520.60    12823.73    128.52 o 
   2  12   9       19.95       16.05     24.69 o 
   3  12   9    11197.75    11821.37    129.81 o 
   4  12   9     2641.53     2545.41     61.71 o 
   5  12   9       45.31      -17.23     36.17 o 
   6  12   9     2137.15     2276.22     65.74 o 
   7  12   9       70.16       75.49     38.78 o 
   8  12   9     1934.21     1870.15    108.00 o 
   9  12   9      813.34      805.24     71.05 o 
  10  12   9    10006.38    11159.55    184.71 o 
  11  12   9      335.86      198.21     68.71 o 
  12  12   9     1637.93     1803.76     89.23 o 
  13  12   9      214.92      152.14     81.14 o 
  14  12   9     1140.27      753.55    105.96 o 
  15  12   9        9.14      -62.67     98.60 o 
   1  13   9      390.38      266.57     30.63 o 
   2  13   9     1596.83     1635.33     44.56 o 
   3  13   9     3333.29     3535.22     67.37 o 
   4  13   9     3078.76     2824.20     62.44 o 
   5  13   9     2600.16     2653.78     73.12 o 
   6  13   9      767.91      776.88     53.85 o 
   7  13   9      560.78      419.59     51.34 o 
   8  13   9     4674.64     4805.07    124.88 o 
   9  13   9      103.49       90.61     50.77 o 
  10  13   9     1790.64     1735.58     91.81 o 
  11  13   9      685.54      618.09     80.25 o 
  12  13   9        2.83      -78.07     78.07 o 
  13  13   9      100.93      137.11     94.03 o 
  14  13   9      212.19       95.61    102.19 o 
   0  14   9     4376.33     4743.97    112.34 o 
   1  14   9      764.48      628.00     42.41 o 
   2  14   9     8195.40     8848.31    124.30 o 
   3  14   9      194.65      187.40     41.55 o 
   4  14   9     2632.19     2536.22     80.65 o 
   5  14   9        7.71      -18.20     49.11 o 
   6  14   9      329.70      286.25     56.66 o 
   7  14   9      685.85      677.92     64.33 o 
   8  14   9     7064.13     7367.15    157.03 o 
   9  14   9     1356.05     1344.65     88.40 o 
  10  14   9     7232.70     8512.14    185.85 o 
  11  14   9        0.97       82.22     86.47 o 
  12  14   9       60.93      117.31     87.02 o 
  13  14   9      898.55      688.35    105.21 o 
  14  14   9     1806.29     1761.74    129.87 o 
   1  15   9      890.79      769.03     54.57 o 
   2  15   9     3456.50     3410.56     87.68 o 
   3  15   9       21.94       23.68     49.06 o 
   4  15   9     9943.58    11077.91    169.90 o 
   5  15   9      418.39      244.22     61.58 o 
   6  15   9    13369.38    14995.87    222.92 o 
   7  15   9      375.48      251.11     58.86 o 
   8  15   9      645.18      642.12     79.03 o 
   9  15   9      334.30      234.35     77.51 o 
  10  15   9      283.05      322.21     88.32 o 
  11  15   9      664.23      739.00    103.29 o 
  12  15   9      816.51      583.31    101.02 o 
  13  15   9       54.75       80.27    107.29 o 
   0  16   9    13159.78    14113.63    280.55 o 
   1  16   9      394.82      281.78     53.88 o 
   2  16   9     4729.04     4990.93    109.07 o 
   3  16   9       37.95       19.37     57.15 o 
   4  16   9       78.52      -49.88     57.70 o 
   5  16   9      242.82      208.46     59.30 o 
   6  16   9     1439.41     1306.15     79.63 o 
   7  16   9      203.15      127.18     69.03 o 
   8  16   9      424.83      275.02     94.35 o 
   9  16   9      306.56      226.96     95.15 o 
  10  16   9     1390.87     1453.62    105.40 o 
  11  16   9        9.58       20.36    102.39 o 
  12  16   9      114.90        1.07     93.89 o 
   1  17   9      376.70      212.07     61.28 o 
   2  17   9      208.59       91.67     64.02 o 
   3  17   9      725.86      655.41     73.21 o 
   4  17   9      955.49      746.74     79.52 o 
   5  17   9     4529.90     4723.19    127.99 o 
   6  17   9      129.97      120.55     69.70 o 
   7  17   9      259.34       49.53     75.46 o 
   8  17   9     1657.30     1641.30    152.15 o 
   9  17   9      335.93      250.05     94.75 o 
  10  17   9        7.15        9.62     93.97 o 
  11  17   9     1560.43     1406.74    132.26 o 
   0  18   9      198.74      137.00     95.24 o 
   1  18   9      176.19      147.22     70.21 o 
   2  18   9       39.76       58.70     62.42 o 
   3  18   9      830.27      821.79     88.11 o 
   4  18   9     3643.78     3669.08    119.79 o 
   5  18   9     3220.89     3458.78    114.97 o 
   6  18   9      661.77      604.80    102.01 o 
   7  18   9      729.93      673.83    116.91 o 
   8  18   9     1830.59     1602.87    118.98 o 
   9  18   9      930.04      662.95    119.81 o 
  10  18   9     1647.09     1857.20    140.42 o 
   1  19   9      105.00      -11.88     73.70 o 
   2  19   9      842.28      503.55     88.36 o 
   3  19   9       20.12       43.42     83.39 o 
   4  19   9     2222.98     2320.00    137.41 o 
   5  19   9      213.43       13.13     82.04 o 
   6  19   9     3788.93     3906.50    151.43 o 
   7  19   9      323.71      325.38    104.20 o 
   8  19   9     1478.70     1333.08    128.38 o 
   0  20   9     2790.86     2871.69    209.95 o 
   1  20   9      127.32      127.12     77.49 o 
   2  20   9     1895.69     1627.19     99.80 o 
   3  20   9        0.90       36.76     86.40 o 
   4  20   9     1056.17      747.66    107.42 o 
   5  20   9      814.60      811.29    118.58 o 
   6  20   9     3171.13     3066.96    178.33 o 
   7  20   9      974.19      654.57    127.87 o 
   1  21   9       39.22      -90.70     90.70 o 
   2  21   9       55.92      176.72     93.36 o 
   3  21   9     1026.92      821.90    107.37 o 
   4  21   9      188.34      281.45    107.01 o 
   0   0  10   182667.81   189774.05   4144.31 o 
   1   0  10      689.95      522.17     21.36 o 
   2   0  10     1236.01      881.71     36.94 o 
   3   0  10     2664.21     2270.89     50.31 o 
   4   0  10     2888.08     3573.71     69.96 o 
   5   0  10    20618.41    21449.80    278.62 o 
   6   0  10      403.72      589.60     39.47 o 
   7   0  10    11799.40    11533.21    150.73 o 
   8   0  10     3524.28     3357.29     70.86 o 
   9   0  10     1800.00     1638.66     53.53 o 
  10   0  10      644.76      811.96     51.48 o 
  11   0  10     4152.58     4335.19     98.20 o 
  12   0  10     6980.57     7720.91    157.75 o 
  13   0  10    10980.20    12111.87    261.77 o 
  14   0  10      178.25      103.59     72.80 o 
  15   0  10    17665.09    20085.53    432.12 o 
  16   0  10        0.44      -90.24    102.61 o 
  17   0  10     1086.37      966.98    172.39 o 
  18   0  10      126.58       77.15    155.98 o 
   1   1  10     8293.19     7746.55     74.41 o 
   2   1  10     2221.42     2074.45     35.26 o 
   3   1  10    47371.72    45494.93    356.71 o 
   4   1  10     8107.36     8239.44     82.11 o 
   5   1  10    57398.64    59381.16    486.37 o 
   6   1  10     3086.49     2755.91     43.30 o 
   7   1  10    20762.99    21196.17    184.29 o 
   8   1  10     4397.82     4512.22     60.92 o 
   9   1  10     1406.58     1302.43     37.90 o 
  10   1  10        0.80       10.32     23.20 o 
  11   1  10     1803.88     1797.41     63.71 o 
  12   1  10      682.04      566.13     42.80 o 
  13   1  10     4981.70     5179.57    106.96 o 
  14   1  10     1548.24     1487.88     74.19 o 
  15   1  10     1190.82     1000.21     75.41 o 
  16   1  10       33.99       75.78     87.60 o 
  17   1  10      382.02      162.36     96.31 o 
  18   1  10       31.31       24.28    123.23 o 
   0   2  10        4.41       -9.65      9.65 o 
   1   2  10      273.89      197.39     11.62 o 
   2   2  10      185.13      194.93     14.65 o 
   3   2  10      225.44      158.39     13.80 o 
   4   2  10      454.87      440.65     18.42 o 
   5   2  10      410.70      420.20     20.46 o 
   6   2  10     4469.70     4527.14     57.88 o 
   7   2  10      404.25      399.43     22.76 o 
   8   2  10     6477.34     6786.84     78.11 o 
   9   2  10     1335.42     1307.25     39.25 o 
  10   2  10      359.47      386.12     32.27 o 
  11   2  10     2010.28     1807.90     55.79 o 
  12   2  10       11.53        2.28     38.11 o 
  13   2  10     2580.44     2563.39    112.76 o 
  14   2  10      615.67      535.14     62.73 o 
  15   2  10     1530.59     1503.37     79.71 o 
  16   2  10      607.70      426.28     80.06 o 
  17   2  10      566.65      466.78    103.34 o 
  18   2  10       66.69      307.11    124.74 o 
   1   3  10    12466.09    12507.29     98.27 o 
   2   3  10     1581.22     1435.28     25.01 o 
   3   3  10    80032.12    81394.90    638.75 o 
   4   3  10     8403.19     8672.33     76.19 o 
   5   3  10    70123.03    72302.59    593.18 o 
   6   3  10     2889.77     2532.25     39.22 o 
   7   3  10     5839.76     5314.82     59.84 o 
   8   3  10     9284.80     9790.28     97.85 o 
   9   3  10     2603.69     2636.27     53.64 o 
  10   3  10     2127.09     1942.05     58.67 o 
  11   3  10     3667.63     3856.26     79.36 o 
  12   3  10      124.00       89.61     41.22 o 
  13   3  10     2729.12     2707.53     75.47 o 
  14   3  10      858.50      789.60     67.86 o 
  15   3  10      864.83      690.64     71.68 o 
  16   3  10       90.16       45.12     79.40 o 
  17   3  10       50.73      140.69     94.54 o 
  18   3  10     1069.36      884.89    133.89 o 
   0   4  10    22854.90    21602.95    254.41 o 
   1   4  10      954.14      943.41     18.04 o 
   2   4  10    16023.20    16223.48    135.83 o 
   3   4  10     7182.52     6930.33     63.49 o 
   4   4  10      757.22      591.24     19.63 o 
   5   4  10     8541.51     8418.77     82.31 o 
   6   4  10      116.75      147.38     19.68 o 
   7   4  10     7444.17     7370.05     80.81 o 
   8   4  10     5244.54     5481.37     62.76 o 
   9   4  10     1332.05     1330.71     42.41 o 
  10   4  10       22.00      -15.85     33.31 o 
  11   4  10     1246.30     1142.44     58.81 o 
  12   4  10       23.69       36.73     41.65 o 
  13   4  10     1015.68     1057.46     59.26 o 
  14   4  10      203.60      181.25     56.89 o 
  15   4  10     3932.01     3955.12    121.04 o 
  16   4  10       25.52       34.11     79.64 o 
  17   4  10       95.22       31.75     87.01 o 
  18   4  10      429.72      296.74    110.75 o 
   1   5  10     3097.99     3356.36     44.69 o 
   2   5  10     5102.24     5147.08     55.00 o 
   3   5  10     1825.07     1590.28     26.31 o 
   4   5  10     1538.01     1506.24     29.04 o 
   5   5  10     9069.11     9333.59     89.26 o 
   6   5  10     1692.22     1495.94     38.75 o 
   7   5  10     7354.98     7445.12     81.44 o 
   8   5  10       89.87       72.08     26.82 o 
   9   5  10     3937.33     3551.17     64.49 o 
  10   5  10     1558.93     1488.26     69.39 o 
  11   5  10      303.70      292.55     44.30 o 
  12   5  10      418.48      384.24     46.90 o 
  13   5  10       20.04      -24.08     47.59 o 
  14   5  10        0.66       15.83     66.69 o 
  15   5  10     3100.95     3209.99    128.35 o 
  16   5  10       29.39       15.85     81.56 o 
  17   5  10      806.94      633.15     99.14 o 
   0   6  10     2170.63     2952.69     64.96 o 
   1   6  10     4138.05     4147.29     53.12 o 
   2   6  10     9230.32     9610.67     84.72 o 
   3   6  10      320.55      220.54     15.88 o 
   4   6  10      869.41      749.47     24.38 o 
   5   6  10     4412.90     4694.21     58.23 o 
   6   6  10       80.31      125.24     21.16 o 
   7   6  10      963.63      804.45     36.71 o 
   8   6  10     6275.46     6473.16     86.96 o 
   9   6  10      576.41      445.77     36.23 o 
  10   6  10       27.88       33.61     35.88 o 
  11   6  10     2568.67     2360.26     72.09 o 
  12   6  10      812.83      789.43     65.00 o 
  13   6  10     3910.79     4230.16     93.61 o 
  14   6  10      673.23      513.91     69.73 o 
  15   6  10       13.24      -39.55     78.35 o 
  16   6  10     1058.05      918.05    124.03 o 
  17   6  10     1868.76     1774.33    138.55 o 
   1   7  10    11936.31    13704.73    127.25 o 
   2   7  10      212.28      215.83     17.60 o 
   3   7  10     5192.42     4969.08     61.18 o 
   4   7  10      968.70      929.19     32.98 o 
   5   7  10    13493.09    14208.99    135.84 o 
   6   7  10     1899.08     1840.57     40.99 o 
   7   7  10      557.19      445.67     33.53 o 
   8   7  10     2105.49     2172.27     53.23 o 
   9   7  10     3654.40     3937.44     75.48 o 
  10   7  10        3.00        6.21     37.58 o 
  11   7  10    12226.70    13259.66    167.64 o 
  12   7  10     1457.49     1463.89     64.05 o 
  13   7  10     2748.99     2898.06    106.29 o 
  14   7  10     1755.82     1724.46     83.67 o 
  15   7  10     1043.50     1004.18     98.23 o 
  16   7  10     1370.21     1211.82    121.29 o 
  17   7  10        0.17       72.12    121.36 o 
   0   8  10     4643.61     4366.07     92.81 o 
   1   8  10     6007.45     5916.68     72.45 o 
   2   8  10      180.74      193.82     13.88 o 
   3   8  10     8267.90     8822.43     89.18 o 
   4   8  10     3081.77     2922.70     44.78 o 
   5   8  10       25.71       16.04     20.43 o 
   6   8  10     1112.64     1003.79     35.26 o 
   7   8  10     6550.45     6904.61     94.80 o 
   8   8  10     2352.85     2424.93     58.31 o 
   9   8  10     5100.99     5409.51     91.33 o 
  10   8  10     7568.25     8011.37    120.29 o 
  11   8  10    13633.14    14819.18    188.06 o 
  12   8  10        5.59       27.47     49.90 o 
  13   8  10      142.75      186.20     67.51 o 
  14   8  10        4.76       17.18     65.63 o 
  15   8  10      717.17      433.73     82.53 o 
  16   8  10      537.83      441.86    112.37 o 
  17   8  10       33.14       76.52    116.23 o 
   1   9  10      294.33      339.29     18.56 o 
   2   9  10      465.73      327.64     19.96 o 
   3   9  10     1139.36      941.20     29.17 o 
   4   9  10      277.35      196.49     22.48 o 
   5   9  10     1516.76     1450.62     40.69 o 
   6   9  10     3515.80     3666.63     63.54 o 
   7   9  10     4470.07     4490.56     74.11 o 
   8   9  10      721.92      671.01     43.33 o 
   9   9  10     7582.59     8125.67    119.62 o 
  10   9  10       64.70       77.95     48.46 o 
  11   9  10     7204.93     8005.38    136.25 o 
  12   9  10       55.36       70.69     56.11 o 
  13   9  10     5768.86     6591.08    142.78 o 
  14   9  10      388.69      351.22     75.59 o 
  15   9  10      123.11      -48.56     80.70 o 
  16   9  10     2154.44     1941.86    131.41 o 
   0  10  10        7.32       55.93     23.65 o 
   1  10  10     1854.22     1626.58     39.77 o 
   2  10  10      169.88      151.71     20.27 o 
   3  10  10      887.56      864.71     31.63 o 
   4  10  10      427.05      298.15     27.56 o 
   5  10  10      107.66      123.48     26.14 o 
   6  10  10     2413.58     2537.48     59.68 o 
   7  10  10      563.41      471.94     42.18 o 
   8  10  10      474.31      448.51     41.73 o 
   9  10  10      157.02       56.12     42.35 o 
  10  10  10     1960.80     2098.69     74.29 o 
  11  10  10    12787.28    14460.12    201.47 o 
  12  10  10     4426.71     4510.66    121.97 o 
  13  10  10     5959.64     6836.85    162.04 o 
  14  10  10     1106.57     1226.50     99.29 o 
  15  10  10     1367.03     1258.96    106.82 o 
  16  10  10      727.50      663.62    122.88 o 
   1  11  10     6641.93     7452.11     86.26 o 
   2  11  10     1015.33      919.78     36.13 o 
   3  11  10       15.01        8.88     24.85 o 
   4  11  10     1020.02      994.05     43.88 o 
   5  11  10      301.94      205.33     34.75 o 
   6  11  10       23.32       45.68     35.55 o 
   7  11  10     1118.94     1088.56     54.15 o 
   8  11  10     1453.92     1423.61     57.81 o 
   9  11  10      306.54      261.66     47.65 o 
  10  11  10     1454.52     1391.04     77.38 o 
  11  11  10      214.66      124.32     62.36 o 
  12  11  10      398.47      190.98     73.73 o 
  13  11  10       79.76       12.88     78.47 o 
  14  11  10     2180.50     2022.74    124.78 o 
  15  11  10      713.08      918.03    117.07 o 
   0  12  10     6584.32     6866.82    111.66 o 
   1  12  10    23629.23    26294.94    244.00 o 
   2  12  10     2944.07     2706.57     52.19 o 
   3  12  10     7875.18     8257.29    105.56 o 
   4  12  10     3307.13     3286.95     70.20 o 
   5  12  10     2158.68     2156.24     72.07 o 
   6  12  10        0.12      -25.83     35.35 o 
   7  12  10     5840.53     6080.21    101.11 o 
   8  12  10      127.45       56.38     45.14 o 
   9  12  10     7447.21     7880.62    138.58 o 
  10  12  10       12.06       -9.89     53.19 o 
  11  12  10     2963.68     3069.05    123.28 o 
  12  12  10      193.92      126.55     79.97 o 
  13  12  10      615.18      727.69     95.83 o 
  14  12  10      607.77      261.76    101.13 o 
  15  12  10     3451.82     3335.23    172.39 o 
   1  13  10     2935.04     2777.60     65.80 o 
   2  13  10      848.66      654.46     46.94 o 
   3  13  10     6080.48     6376.09    102.51 o 
   4  13  10     2397.48     2215.97     68.32 o 
   5  13  10    20830.21    23150.20    288.32 o 
   6  13  10     1122.56     1050.69     63.88 o 
   7  13  10     2338.01     2412.93     87.08 o 
   8  13  10      158.96       40.53     54.82 o 
   9  13  10       17.48      116.59     53.92 o 
  10  13  10       75.35       -7.67     76.03 o 
  11  13  10     2477.59     2567.42    111.42 o 
  12  13  10        1.95       -8.61     85.01 o 
  13  13  10     2256.34     2361.63    127.44 o 
  14  13  10       11.99      -86.18    102.20 o 
   0  14  10      682.74      738.00     81.08 o 
   1  14  10     1953.96     1793.06     79.36 o 
   2  14  10     4365.93     4397.48     86.41 o 
   3  14  10     1913.12     1914.42     69.97 o 
   4  14  10      410.95      282.05     66.82 o 
   5  14  10        9.51       -0.24     44.69 o 
   6  14  10      266.34      266.78     57.24 o 
   7  14  10      146.01      134.75     61.09 o 
   8  14  10     1143.99      960.48     76.72 o 
   9  14  10      203.37       83.96     68.95 o 
  10  14  10     1819.27     1718.98    107.26 o 
  11  14  10      764.86      468.92     89.88 o 
  12  14  10       53.74      -25.46     88.23 o 
  13  14  10       43.22      -58.82     93.90 o 
   1  15  10      233.49      251.09     44.51 o 
   2  15  10      271.47      179.26     42.92 o 
   3  15  10     2780.19     3073.31     96.27 o 
   4  15  10       80.52       45.06     52.99 o 
   5  15  10     4032.95     4327.65    110.17 o 
   6  15  10      628.00      516.56     63.42 o 
   7  15  10        3.40       56.82     58.66 o 
   8  15  10      656.18      604.95     74.22 o 
   9  15  10        9.14      135.90     78.97 o 
  10  15  10     1083.50      973.50     95.43 o 
  11  15  10       50.65       37.24     90.58 o 
  12  15  10     1208.91     1207.38    116.24 o 
  13  15  10      196.36       71.75    113.80 o 
   0  16  10      573.81      453.98     83.80 o 
   1  16  10     1691.58     1594.09     74.73 o 
   2  16  10      910.41      729.93     68.83 o 
   3  16  10      645.59      566.74     72.81 o 
   4  16  10     1111.08     1058.42     93.49 o 
   5  16  10     3887.71     4557.50    155.51 o 
   6  16  10      149.67       93.35     61.27 o 
   7  16  10     9368.33    11511.93    206.33 o 
   8  16  10      953.00      948.17     91.34 o 
   9  16  10     7621.37     8716.82    201.50 o 
  10  16  10      105.07       69.22     83.82 o 
  11  16  10     1614.88     1725.49    122.90 o 
  12  16  10      324.01      409.16    104.01 o 
   1  17  10     1384.36     1249.96     75.53 o 
   2  17  10     1175.55     1012.09     77.33 o 
   3  17  10     2813.37     3062.66    102.25 o 
   4  17  10     4315.77     4701.19    125.78 o 
   5  17  10     4598.38     4627.13    146.05 o 
   6  17  10      289.29      178.44     77.52 o 
   7  17  10     1637.49     1565.36    105.77 o 
   8  17  10      910.91      620.62     89.22 o 
   9  17  10       30.45      -88.26     91.02 o 
  10  17  10       30.51       -9.70    103.84 o 
  11  17  10     1093.60      867.76    129.10 o 
   0  18  10       23.60       51.87     86.77 o 
   1  18  10      639.79      421.33     75.96 o 
   2  18  10     1070.70      874.12     79.76 o 
   3  18  10      161.28       92.52     66.55 o 
   4  18  10     1393.05     1223.63     89.79 o 
   5  18  10     1735.22     1594.10     93.98 o 
   6  18  10       87.70      157.34     90.41 o 
   7  18  10     4456.91     4474.17    161.35 o 
   8  18  10     2397.40     2048.91    134.01 o 
   9  18  10     2904.94     2980.16    186.15 o 
  10  18  10      276.12      291.85    125.27 o 
   1  19  10      128.96      -24.64     71.47 o 
   2  19  10      354.07      236.69     87.36 o 
   3  19  10      997.71      879.96     93.16 o 
   4  19  10      602.75      510.27     88.01 o 
   5  19  10      157.36      178.81     94.10 o 
   6  19  10       22.15      264.37     97.94 o 
   7  19  10      655.21      534.74    116.22 o 
   8  19  10      297.00      350.26    132.30 o 
   0  20  10       28.91     -138.15    138.15 o 
   1  20  10      227.26      188.79     94.95 o 
   2  20  10      325.46       59.87     90.64 o 
   3  20  10        6.32       20.61     91.32 o 
   4  20  10      199.39      264.22    110.44 o 
   5  20  10      387.64      109.99    106.60 o 
   6  20  10      152.77      108.85    105.76 o 
   1  21  10      425.80      282.49    114.48 o 
   2  21  10      968.51      773.31    106.16 o 
   3  21  10      165.55      -50.64     98.59 o 
   1   1  11       18.11        8.73     11.52 o 
   2   1  11     9367.80     9240.68     83.59 o 
   3   1  11       41.90        1.49     12.01 o 
   4   1  11     4966.23     4209.63     56.19 o 
   5   1  11     3518.42     3743.79     54.69 o 
   6   1  11     6689.95     6653.04     77.75 o 
   7   1  11     2459.18     2108.23     43.89 o 
   8   1  11       38.95       34.77     21.38 o 
   9   1  11    11175.27    12242.66    122.41 o 
  10   1  11     1894.92     1867.47     54.53 o 
  11   1  11      856.89      832.38     41.86 o 
  12   1  11     5503.62     5605.67    103.99 o 
  13   1  11     1229.38     1128.09     62.96 o 
  14   1  11     1018.50      959.77     68.85 o 
  15   1  11     7507.53     8174.85    157.66 o 
  16   1  11       40.31       35.85     76.82 o 
  17   1  11     5083.93     4617.11    267.42 o 
  18   1  11      246.77       23.15    135.56 o 
   0   2  11     1766.73     1471.99     48.26 o 
   1   2  11    15121.57    13860.40    121.81 o 
   2   2  11      754.19      644.87     16.76 o 
   3   2  11    23155.53    25700.97    218.03 o 
   4   2  11      727.26      557.03     21.73 o 
   5   2  11      432.22      406.01     22.16 o 
   6   2  11    13631.40    13204.80    122.26 o 
   7   2  11     4631.60     4834.60     60.97 o 
   8   2  11    14141.46    14574.71    139.44 o 
   9   2  11    26432.63    27637.28    244.31 o 
  10   2  11     2000.49     1904.65     62.70 o 
  11   2  11     4133.07     4206.41     78.71 o 
  12   2  11      318.83      154.80     42.77 o 
  13   2  11      389.43      302.71     54.69 o 
  14   2  11     2998.69     3343.87    121.61 o 
  15   2  11      721.31      566.84     67.90 o 
  16   2  11     2005.19     2048.99    108.62 o 
  17   2  11      149.73      121.85     85.94 o 
  18   2  11      433.80      303.72    125.87 o 
   1   3  11     1318.26     1329.90     22.43 o 
   2   3  11    15246.82    15221.25    135.64 o 
   3   3  11     7064.73     7149.25     70.88 o 
   4   3  11     8388.08     8009.29     73.83 o 
   5   3  11     8766.65     8424.00     82.36 o 
   6   3  11    17620.07    17643.43    164.28 o 
   7   3  11     3732.03     3896.22     57.53 o 
   8   3  11    16479.19    16713.53    156.78 o 
   9   3  11     2518.13     2295.88     63.30 o 
  10   3  11     3583.56     3760.93     67.89 o 
  11   3  11      169.29      155.23     38.61 o 
  12   3  11     1190.07     1218.50     53.79 o 
  13   3  11     1488.82     1430.38     68.70 o 
  14   3  11      263.37      229.69     61.58 o 
  15   3  11      249.61      156.58     68.10 o 
  16   3  11      244.35       91.18     81.19 o 
  17   3  11      490.36      271.53     94.04 o 
   0   4  11     6894.32     6895.40    105.35 o 
   1   4  11    28696.61    30330.83    234.53 o 
   2   4  11     5190.85     4906.47     52.18 o 
   3   4  11     9995.44    10982.94     98.78 o 
   4   4  11      595.65      430.72     17.71 o 
   5   4  11    12997.64    14659.25    134.71 o 
   6   4  11       63.72       37.90     17.43 o 
   7   4  11    12085.58    13001.81    124.85 o 
   8   4  11      214.20      119.59     22.72 o 
   9   4  11     2975.77     3035.36     64.52 o 
  10   4  11      769.83      703.27     43.31 o 
  11   4  11     3291.88     3148.61     76.25 o 
  12   4  11      356.77      363.49     47.03 o 
  13   4  11      407.66      289.10     51.81 o 
  14   4  11     1135.96     1141.76     70.43 o 
  15   4  11     1452.71     1403.13     85.75 o 
  16   4  11        4.97       29.58     80.76 o 
  17   4  11      948.85      919.24    105.47 o 
   1   5  11       50.04      -15.27     15.27 o 
   2   5  11     2366.34     2154.97     30.32 o 
   3   5  11      211.04      145.53     13.92 o 
   4   5  11     5338.55     5292.28     60.33 o 
   5   5  11     2084.78     2099.98     36.10 o 
   6   5  11     5983.42     6578.66     75.64 o 
   7   5  11     5559.14     6105.29     75.53 o 
   8   5  11      310.40      220.96     30.07 o 
   9   5  11     4367.77     4343.38     94.74 o 
  10   5  11      685.94      611.06     43.33 o 
  11   5  11     2811.41     2624.94     67.93 o 
  12   5  11       98.91       15.26     47.98 o 
  13   5  11       88.18       78.30     50.39 o 
  14   5  11       45.72       75.51     57.97 o 
  15   5  11      436.35      391.79     80.01 o 
  16   5  11     1545.14     1559.55    114.55 o 
  17   5  11     4553.10     4450.01    172.39 o 
   0   6  11     2527.44     2617.02     62.62 o 
   1   6  11    52798.68    55400.74    463.98 o 
   2   6  11     2786.26     2675.59     40.76 o 
   3   6  11      693.11      783.52     22.62 o 
   4   6  11     2892.85     2672.82     39.98 o 
   5   6  11     4326.43     4778.22     58.40 o 
   6   6  11     2099.20     2164.37     48.44 o 
   7   6  11     1881.68     1852.95     41.85 o 
   8   6  11     2954.10     2910.39     61.70 o 
   9   6  11     3186.21     3154.03     65.07 o 
  10   6  11       30.99       76.38     36.70 o 
  11   6  11     1401.09     1324.06     57.06 o 
  12   6  11      143.96      149.48     49.32 o 
  13   6  11      970.35      991.40     64.28 o 
  14   6  11      548.13      428.43     68.44 o 
  15   6  11       51.43       80.05     77.57 o 
  16   6  11     1586.22     1445.40    114.72 o 
  17   6  11     1494.98     1054.43    152.85 o 
   1   7  11     1562.95     1270.51     38.66 o 
   2   7  11       78.33      164.45     16.01 o 
   3   7  11    12073.68    12464.03    116.56 o 
   4   7  11     3379.21     3675.90     50.82 o 
   5   7  11     8055.11     8376.02     94.53 o 
   6   7  11     2030.63     2090.48     46.53 o 
   7   7  11      440.03      384.23     31.92 o 
   8   7  11     5676.77     5908.41     92.87 o 
   9   7  11      191.53       90.38     36.63 o 
  10   7  11      730.69      697.20     48.99 o 
  11   7  11    10939.69    11513.93    154.19 o 
  12   7  11      330.25      253.52     52.87 o 
  13   7  11      207.75       98.57     58.37 o 
  14   7  11       47.91       26.82     72.13 o 
  15   7  11      402.04      186.21     76.47 o 
  16   7  11     1197.52      908.34    105.93 o 
  17   7  11        2.48      165.32    127.58 o 
   0   8  11     2040.25     1876.76     63.26 o 
   1   8  11    19749.47    19444.54    184.08 o 
   2   8  11      417.87      430.52     24.83 o 
   3   8  11    18054.47    19576.25    169.04 o 
   4   8  11      368.12      389.73     20.97 o 
   5   8  11     2342.18     2386.17     55.94 o 
   6   8  11       27.53       21.24     24.59 o 
   7   8  11    34958.07    38108.91    356.86 o 
   8   8  11       76.42       65.77     33.14 o 
   9   8  11    11509.15    12211.04    149.94 o 
  10   8  11      669.26      464.52     53.38 o 
  11   8  11     1192.85     1168.62     58.81 o 
  12   8  11      165.74       72.36     57.21 o 
  13   8  11      190.24      165.72     60.59 o 
  14   8  11     1750.82     1812.08     95.31 o 
  15   8  11     1867.01     1824.46    111.18 o 
  16   8  11       71.68      -35.72    107.41 o 
   1   9  11       83.74       72.72     24.14 o 
   2   9  11      997.30      961.30     37.17 o 
   3   9  11      808.14      723.35     32.06 o 
   4   9  11     1364.61     1440.15     59.91 o 
   5   9  11      266.49      177.32     27.97 o 
   6   9  11     4991.77     5259.88     82.69 o 
   7   9  11     4377.67     4419.62     86.56 o 
   8   9  11     2179.91     2155.34     61.36 o 
   9   9  11     2084.32     2008.86     79.72 o 
  10   9  11     2593.91     2611.11     85.05 o 
  11   9  11      533.41      373.75     56.97 o 
  12   9  11      970.76      801.48     66.77 o 
  13   9  11     1953.19     1971.39    108.68 o 
  14   9  11     1228.58     1134.78     99.72 o 
  15   9  11     1864.26     1965.51    118.99 o 
  16   9  11        2.62       74.65    104.33 o 
   0  10  11      683.00      758.40     57.82 o 
   1  10  11     6075.88     6489.72     65.63 o 
   2  10  11     1165.59     1285.19     33.78 o 
   3  10  11       71.77        8.28     21.71 o 
   4  10  11      794.65      807.46     39.90 o 
   5  10  11     2327.29     2490.87     65.64 o 
   6  10  11     4542.59     4896.62     84.03 o 
   7  10  11      995.83      879.08     46.48 o 
   8  10  11     5004.12     5369.48     95.15 o 
   9  10  11     4080.45     4119.04     90.36 o 
  10  10  11     1590.44     1424.45     66.10 o 
  11  10  11      986.83      862.63     71.33 o 
  12  10  11       13.64      -17.69     59.30 o 
  13  10  11     2424.81     2621.37    113.82 o 
  14  10  11      880.19      861.43     94.46 o 
  15  10  11     1918.07     1775.69    126.89 o 
  16  10  11       21.60       87.30    118.44 o 
   1  11  11     5364.07     5612.19     72.70 o 
   2  11  11      457.57      401.41     28.80 o 
   3  11  11     2802.34     2657.92     54.38 o 
   4  11  11     7815.66     7891.63    102.75 o 
   5  11  11      299.02      225.08     37.57 o 
   6  11  11      431.64      405.25     40.61 o 
   7  11  11      227.06      132.59     40.19 o 
   8  11  11     5125.74     5370.57     98.01 o 
   9  11  11      984.34      932.86     73.77 o 
  10  11  11     9171.46     9861.87    160.57 o 
  11  11  11     3465.10     3478.38    146.10 o 
  12  11  11     1699.28     1756.34     92.22 o 
  13  11  11       52.19      140.80     79.50 o 
  14  11  11      213.98      344.78     88.12 o 
  15  11  11     1326.62     1222.34    155.60 o 
   0  12  11     7735.66     8248.83    154.30 o 
   1  12  11    17768.98    19576.90    213.06 o 
   2  12  11     2451.27     2478.19     64.44 o 
   3  12  11     1066.75      913.85     45.86 o 
   4  12  11     4886.27     5235.50    103.14 o 
   5  12  11       87.46       -6.95     41.28 o 
   6  12  11     2092.41     1903.37     65.80 o 
   7  12  11     9924.83    10416.41    153.12 o 
   8  12  11        4.19      -42.72     50.94 o 
   9  12  11     5653.41     5926.75    121.80 o 
  10  12  11      140.50       92.78     67.97 o 
  11  12  11     4251.42     4569.99    138.66 o 
  12  12  11      260.57      236.98     83.83 o 
  13  12  11     1735.12     1804.15    119.51 o 
  14  12  11      247.82       96.22    107.19 o 
  15  12  11       57.45      129.86    238.31 o 
   1  13  11      976.01      973.30     48.64 o 
   2  13  11      898.53      667.87     44.82 o 
   3  13  11      981.88      868.34     49.08 o 
   4  13  11     3035.53     3115.33     79.69 o 
   5  13  11     8853.65     9330.99    156.44 o 
   6  13  11      814.37      790.04     63.03 o 
   7  13  11     3298.95     3579.11    102.01 o 
   8  13  11      460.92      407.61     64.51 o 
   9  13  11     2176.90     2183.33     97.56 o 
  10  13  11     1478.26     1370.62    125.63 o 
  11  13  11      420.92      400.26     90.52 o 
  12  13  11      130.43       -2.38     87.34 o 
  13  13  11      319.14      513.09    107.50 o 
  14  13  11      173.32       31.92    113.12 o 
   0  14  11    23040.04    25096.62    402.71 o 
   1  14  11       84.08       50.53     39.83 o 
   2  14  11     4211.55     4451.34     86.68 o 
   3  14  11       53.52       60.70     52.71 o 
   4  14  11      446.86      289.31     51.83 o 
   5  14  11     1345.58     1147.24     79.55 o 
   6  14  11     4571.70     4998.20    117.56 o 
   7  14  11     1343.31     1279.30     74.78 o 
   8  14  11     2173.81     2109.21     90.32 o 
   9  14  11      104.46        3.20     66.53 o 
  10  14  11     1948.23     1843.37    105.60 o 
  11  14  11      913.59      820.82    103.65 o 
  12  14  11      262.34      162.96     92.56 o 
  13  14  11      400.96      393.87    111.56 o 
   1  15  11      421.13      358.37     55.41 o 
   2  15  11     1827.36     1782.40     66.87 o 
   3  15  11      292.41      264.51     57.02 o 
   4  15  11     2894.86     3105.01     99.14 o 
   5  15  11     5049.55     5558.69    121.24 o 
   6  15  11      751.17      696.64     65.19 o 
   7  15  11      151.58      145.88     64.68 o 
   8  15  11       97.54       66.67     62.54 o 
   9  15  11     1279.43     1163.10     97.39 o 
  10  15  11      501.15      374.52     98.83 o 
  11  15  11     1945.62     1894.17    138.16 o 
  12  15  11      183.45      125.70    103.97 o 
   0  16  11      340.85      377.13     89.62 o 
   1  16  11     1328.23     1252.89     73.47 o 
   2  16  11       99.19       96.56     58.12 o 
   3  16  11       12.62       -2.60     55.14 o 
   4  16  11      726.56      687.23     70.47 o 
   5  16  11     3223.33     3077.99    104.73 o 
   6  16  11       93.92       -6.45     61.67 o 
   7  16  11      491.89      410.65     74.85 o 
   8  16  11      237.42      140.85     79.98 o 
   9  16  11      449.28      300.18     93.51 o 
  10  16  11       23.89      -75.18    104.38 o 
  11  16  11     1519.29     1379.88    138.75 o 
   1  17  11      219.16      215.30     67.42 o 
   2  17  11      303.05      211.40     69.48 o 
   3  17  11     9626.46    11154.08    201.30 o 
   4  17  11     2442.07     2245.47    101.24 o 
   5  17  11     1540.24     1608.42     90.20 o 
   6  17  11      536.64      357.11     76.25 o 
   7  17  11      482.27      398.60     89.46 o 
   8  17  11       14.07      134.64    109.47 o 
   9  17  11      545.19      476.85    104.12 o 
  10  17  11        5.67      -96.90    111.47 o 
   0  18  11      220.45      219.95     99.36 o 
   1  18  11      187.84      256.04     75.26 o 
   2  18  11      311.34      202.81     78.19 o 
   3  18  11       99.76      111.91     71.75 o 
   4  18  11     2342.71     2153.12    109.85 o 
   5  18  11      285.33      270.83     75.57 o 
   6  18  11     3422.32     3449.44    138.15 o 
   7  18  11     1036.37      573.07    108.15 o 
   8  18  11     3261.97     3528.99    171.60 o 
   9  18  11        3.88       18.72    118.85 o 
   1  19  11       56.73      141.16     78.39 o 
   2  19  11      258.13      231.96     87.30 o 
   3  19  11     3634.38     3706.30    136.00 o 
   4  19  11      321.71      224.33     83.82 o 
   5  19  11     3242.15     3885.16    155.90 o 
   6  19  11      853.44      799.49    115.79 o 
   7  19  11      212.92       44.07    102.08 o 
   8  19  11      966.04      899.09    137.14 o 
   0  20  11      247.46       13.33    129.40 o 
   1  20  11        1.18      102.61     90.37 o 
   2  20  11      211.90      133.53     90.31 o 
   3  20  11       37.21     -105.54    105.54 o 
   4  20  11      144.14       31.99    103.28 o 
   5  20  11      432.17      219.07    107.37 o 
   6  20  11      399.05      297.72    120.25 o 
   1  21  11      433.57      375.41    117.82 o 
   2  21  11      125.63       96.55     97.94 o 
   0   0  12      130.83       48.60     17.95 o 
   1   0  12     2654.17     2510.43     41.13 o 
   2   0  12       41.43       67.35     29.60 o 
   3   0  12     1198.26     1030.46     37.19 o 
   4   0  12     6080.26     5719.70    117.15 o 
   5   0  12     7976.15     8176.54    132.10 o 
   6   0  12    26028.33    27382.75    354.39 o 
   7   0  12    10200.40     9385.44    131.53 o 
   8   0  12    54589.50    58676.42    756.18 o 
   9   0  12    19126.48    21160.63    286.19 o 
  10   0  12      450.74      252.70     44.09 o 
  11   0  12     5352.32     5352.71    139.05 o 
  12   0  12      105.87       71.98     54.28 o 
  13   0  12    10615.97    11113.75    247.54 o 
  14   0  12     2712.60     2912.21    218.24 o 
  15   0  12      147.65      175.91     98.24 o 
  16   0  12     1649.05     1550.24    142.66 o 
  17   0  12     1312.03     1395.43    195.15 o 
   1   1  12    10337.43    11826.07    115.31 o 
   2   1  12      880.45      791.32     26.32 o 
   3   1  12     1277.24     1462.58     29.40 o 
   4   1  12      809.57      706.99     28.37 o 
   5   1  12       17.67        8.53     20.40 o 
   6   1  12     1136.62      972.83     37.54 o 
   7   1  12     1359.58     1430.10     51.24 o 
   8   1  12     4376.98     4544.36     64.84 o 
   9   1  12      598.80      501.91     32.37 o 
  10   1  12       52.11       63.10     29.90 o 
  11   1  12     1486.95     1552.63     50.76 o 
  12   1  12        0.24      -17.08     39.43 o 
  13   1  12     5405.38     5370.89    103.63 o 
  14   1  12     3563.56     3605.90    101.30 o 
  15   1  12      669.26      589.99     68.96 o 
  16   1  12     2834.70     2716.99    109.91 o 
  17   1  12        2.72      -41.29     96.16 o 
   0   2  12     1409.82     1324.82     56.11 o 
   1   2  12     1124.40      979.29     23.81 o 
   2   2  12      382.50      403.07     19.32 o 
   3   2  12      642.89      541.40     21.36 o 
   4   2  12    18345.36    19455.16    178.73 o 
   5   2  12     2114.73     2174.39     43.12 o 
   6   2  12    11405.24    11667.24    118.74 o 
   7   2  12     1379.56     1122.63     36.07 o 
   8   2  12    12025.09    11631.71    115.86 o 
   9   2  12     1442.14     1472.61     44.13 o 
  10   2  12     2157.56     2109.00     59.16 o 
  11   2  12      176.69      137.93     38.67 o 
  12   2  12     2053.16     1856.24     63.23 o 
  13   2  12      494.91      427.54     54.68 o 
  14   2  12     1505.48     1505.47     77.51 o 
  15   2  12      184.95      246.39     62.79 o 
  16   2  12     1458.27     1507.97     96.82 o 
  17   2  12     1111.75      868.51    107.32 o 
   1   3  12       12.32        5.17     11.35 o 
   2   3  12     3943.72     3767.33     46.65 o 
   3   3  12    20231.86    21694.08    186.98 o 
   4   3  12     1996.91     1914.48     34.97 o 
   5   3  12     3877.44     3626.32     52.59 o 
   6   3  12      118.88       81.46     21.52 o 
   7   3  12      396.59      402.27     28.20 o 
   8   3  12     6837.37     6803.85     82.64 o 
   9   3  12     2447.45     2463.19     62.54 o 
  10   3  12      366.94      254.62     36.62 o 
  11   3  12      172.75       72.72     40.97 o 
  12   3  12     2829.27     2904.17     77.84 o 
  13   3  12      958.44      854.42     60.07 o 
  14   3  12     3229.37     3332.26     95.82 o 
  15   3  12     2779.79     2902.40    103.18 o 
  16   3  12     4151.41     4578.85    158.59 o 
  17   3  12     1544.45     1382.94    115.05 o 
   0   4  12    39668.36    38655.84    421.01 o 
   1   4  12    11029.15    11313.19     99.73 o 
   2   4  12    17683.67    16828.47    137.02 o 
   3   4  12     4695.05     4749.87     53.62 o 
   4   4  12    10500.52    10340.41    100.36 o 
   5   4  12       13.39       15.03     18.43 o 
   6   4  12      540.81      777.25     37.36 o 
   7   4  12      399.15      357.21     26.50 o 
   8   4  12     3867.35     4064.51     61.70 o 
   9   4  12     2116.79     2067.33     69.74 o 
  10   4  12     2260.91     1980.50     66.09 o 
  11   4  12       17.46      -38.77     40.35 o 
  12   4  12      382.47      226.50     47.70 o 
  13   4  12     1087.24      829.04     72.64 o 
  14   4  12      918.47      780.37     75.29 o 
  15   4  12      494.16      425.46     74.61 o 
  16   4  12     2567.58     2404.30    138.20 o 
  17   4  12     1283.98     1310.53    125.56 o 
   1   5  12     3612.90     3465.29     50.40 o 
   2   5  12     8946.44     8685.40     78.92 o 
   3   5  12       54.75       45.18     15.08 o 
   4   5  12     9398.59     9600.55     94.84 o 
   5   5  12        9.48      -17.09     17.09 o 
   6   5  12     5853.23     6086.91     77.65 o 
   7   5  12     5838.18     6123.50     92.54 o 
   8   5  12      659.98      587.15     38.09 o 
   9   5  12     1751.53     1759.47     53.49 o 
  10   5  12      386.39      264.73     39.96 o 
  11   5  12        5.25        2.26     43.34 o 
  12   5  12     2513.32     2396.77     76.74 o 
  13   5  12      525.27      393.79     51.33 o 
  14   5  12     2496.30     2365.53    109.76 o 
  15   5  12     1240.32     1189.42     87.68 o 
  16   5  12      316.20      360.70     92.15 o 
  17   5  12      391.61      358.78    164.31 o 
   0   6  12   106367.45   105988.37   1344.75 o 
   1   6  12     5154.53     4642.22     62.44 o 
   2   6  12    95450.36   100693.84    891.45 o 
   3   6  12    21366.88    23295.79    201.54 o 
   4   6  12     2031.65     1798.48     39.86 o 
   5   6  12     7565.13     7909.71     85.71 o 
   6   6  12     6531.30     6321.19     81.55 o 
   7   6  12     4817.60     5051.87     76.74 o 
   8   6  12    18497.08    19550.30    197.35 o 
   9   6  12        2.06       -2.52     30.52 o 
  10   6  12     1166.38     1024.91     50.63 o 
  11   6  12      940.83      719.41     49.85 o 
  12   6  12       99.09       97.33     48.46 o 
  13   6  12       10.83      -57.20     57.20 o 
  14   6  12     1058.56      887.94     93.91 o 
  15   6  12      577.77      482.12     91.49 o 
  16   6  12     1575.62     1812.47    133.65 o 
  17   6  12       79.32      192.14    138.32 o 
   1   7  12        7.09       24.98     23.07 o 
   2   7  12     1250.89     1196.85     36.12 o 
   3   7  12    17247.88    17708.83    155.95 o 
   4   7  12       50.98       58.91     18.32 o 
   5   7  12    11017.43    11801.06    124.64 o 
   6   7  12       74.13       11.67     25.15 o 
   7   7  12     7747.03     7836.66     97.33 o 
   8   7  12     5619.39     6038.31     88.30 o 
   9   7  12      299.61      255.79     38.52 o 
  10   7  12    10614.99    11883.95    156.15 o 
  11   7  12       66.29       79.27     46.62 o 
  12   7  12     4865.67     5098.24    111.47 o 
  13   7  12     1100.27      820.93     69.56 o 
  14   7  12       52.83       54.74     62.68 o 
  15   7  12       83.63       89.72     85.62 o 
  16   7  12      814.32      761.76    105.96 o 
   0   8  12       78.09       45.79     36.94 o 
   1   8  12     1549.33     1488.79     42.01 o 
   2   8  12     3311.43     3236.97     61.89 o 
   3   8  12        9.82       16.00     17.41 o 
   4   8  12       44.69       37.06     18.08 o 
   5   8  12       94.03       56.57     26.73 o 
   6   8  12      855.29      689.86     37.69 o 
   7   8  12    10392.16    11253.61    131.48 o 
   8   8  12     3285.53     3506.71     70.00 o 
   9   8  12     4956.45     5107.26     89.33 o 
  10   8  12     8327.82     8604.90    142.18 o 
  11   8  12     2386.76     2255.54     77.78 o 
  12   8  12     1852.85     1992.32     75.90 o 
  13   8  12      412.63      460.58     66.44 o 
  14   8  12     1213.37     1003.20     87.59 o 
  15   8  12       54.03       49.29     95.22 o 
  16   8  12      280.02      293.28    108.30 o 
   1   9  12      654.37      476.61     35.43 o 
   2   9  12    10169.84    10901.20    117.18 o 
   3   9  12     1276.93     1208.80     40.48 o 
   4   9  12     4711.66     4662.43     68.52 o 
   5   9  12        1.11        3.40     27.58 o 
   6   9  12      121.12      101.11     31.12 o 
   7   9  12     3016.77     2924.71     96.36 o 
   8   9  12     5491.56     5849.40     97.87 o 
   9   9  12     1067.78      980.56     57.76 o 
  10   9  12     7546.15     8199.75    136.43 o 
  11   9  12     1311.22     1284.12     68.35 o 
  12   9  12     8501.93     9221.92    165.55 o 
  13   9  12       73.91       67.40     66.06 o 
  14   9  12     2049.68     1993.00    115.05 o 
  15   9  12      123.14       56.20    101.53 o 
  16   9  12      316.04      150.16    126.40 o 
   0  10  12    18148.56    18407.74    274.86 o 
   1  10  12     1419.48     1330.16     45.63 o 
   2  10  12    11208.63    12418.19    131.70 o 
   3  10  12      170.45       46.85     23.37 o 
   4  10  12        6.32       37.36     25.42 o 
   5  10  12       21.77       55.32     34.34 o 
   6  10  12    15251.68    16798.59    188.99 o 
   7  10  12      176.88      111.10     41.68 o 
   8  10  12    23559.76    26929.98    327.44 o 
   9  10  12      367.35      414.33     51.48 o 
  10  10  12    13364.74    14422.53    196.27 o 
  11  10  12     2978.68     3201.74     95.86 o 
  12  10  12      238.27      159.40     62.68 o 
  13  10  12     2748.35     2588.85    118.95 o 
  14  10  12      994.31      823.70    111.76 o 
  15  10  12      601.04      610.94    126.44 o 
   1  11  12      695.54      445.88     34.66 o 
   2  11  12      828.03      636.58     38.53 o 
   3  11  12    10927.29    11244.84    138.38 o 
   4  11  12     2574.73     2472.39     63.53 o 
   5  11  12     8381.78     8634.90    134.45 o 
   6  11  12       61.12       68.41     41.77 o 
   7  11  12     1769.24     1786.37     70.20 o 
   8  11  12      419.67      283.14     63.29 o 
   9  11  12     3576.56     4017.34    122.95 o 
  10  11  12      515.57      459.29     58.66 o 
  11  11  12       27.70      -19.95     61.57 o 
  12  11  12     1388.08     1065.43     93.73 o 
  13  11  12      210.16      225.45     90.94 o 
  14  11  12       39.68       53.14     99.71 o 
  15  11  12      810.37      623.75    149.70 o 
   0  12  12     4586.20     4286.35    122.34 o 
   1  12  12     2240.77     2466.66     82.07 o 
   2  12  12     2794.74     2521.03     64.50 o 
   3  12  12     5120.73     5455.19    113.50 o 
   4  12  12      357.49      314.88     47.32 o 
   5  12  12     2518.53     2564.11     76.66 o 
   6  12  12     9694.88    10572.72    152.69 o 
   7  12  12      768.51      679.78     55.52 o 
   8  12  12       46.40        2.99     54.83 o 
   9  12  12       59.70       54.66     58.12 o 
  10  12  12      739.44      615.66     75.23 o 
  11  12  12      460.34      405.00     74.69 o 
  12  12  12      537.81      541.19     89.79 o 
  13  12  12      150.44      182.46     96.92 o 
  14  12  12     1079.83     1235.33    139.26 o 
   1  13  12       93.47      155.13     36.93 o 
   2  13  12     1281.37     1220.35     58.94 o 
   3  13  12      274.13      147.00     46.46 o 
   4  13  12     1650.39     1503.33     63.43 o 
   5  13  12      981.73      881.89     55.58 o 
   6  13  12     2440.73     2447.31     97.94 o 
   7  13  12      204.45      171.23     52.33 o 
   8  13  12       80.56        7.82     59.55 o 
   9  13  12      704.71      597.20     80.12 o 
  10  13  12     4483.39     4663.13    140.79 o 
  11  13  12      358.45      357.73     88.64 o 
  12  13  12      163.86      143.05     89.54 o 
  13  13  12      158.37      176.74     94.81 o 
  14  13  12     3373.76     3362.11    177.88 o 
   0  14  12     6456.05     6483.46    156.13 o 
   1  14  12    13928.59    15509.83    189.37 o 
   2  14  12    14317.93    15787.89    199.88 o 
   3  14  12     3817.16     4437.66    105.47 o 
   4  14  12        9.23       -9.57     58.02 o 
   5  14  12     1956.64     1920.34     93.84 o 
   6  14  12       36.66      -36.06     55.36 o 
   7  14  12     1106.18      949.22     73.82 o 
   8  14  12     1677.92     1847.08     85.84 o 
   9  14  12      438.73      359.07     78.96 o 
  10  14  12      219.90       12.47     90.82 o 
  11  14  12      108.79      142.75     87.15 o 
  12  14  12       10.52      131.59     94.77 o 
  13  14  12     1192.12     1007.80    120.37 o 
   1  15  12      517.05      468.34     49.59 o 
   2  15  12    10963.58    12185.57    182.16 o 
   3  15  12     3924.68     4099.45    107.19 o 
   4  15  12    14627.75    16977.76    245.43 o 
   5  15  12     1986.10     2157.21    113.78 o 
   6  15  12     2537.53     2551.56    107.58 o 
   7  15  12     4978.10     5288.19    129.25 o 
   8  15  12     2763.79     2610.51    103.58 o 
   9  15  12     1373.67     1399.70    102.04 o 
  10  15  12      108.78      104.65     96.14 o 
  11  15  12      834.17      882.04    119.02 o 
  12  15  12      282.02      282.64    111.94 o 
   0  16  12       46.28       95.99     86.11 o 
   1  16  12      103.24      149.84     56.97 o 
   2  16  12      553.00      520.07     66.77 o 
   3  16  12       67.68        0.38     54.74 o 
   4  16  12       47.32       32.21     65.37 o 
   5  16  12       10.85       47.49     74.70 o 
   6  16  12     1344.89     1282.45     99.93 o 
   7  16  12       20.55      -78.09     78.09 o 
   8  16  12       12.49       26.16     73.23 o 
   9  16  12        2.13       11.16     92.95 o 
  10  16  12      208.77      125.97    110.35 o 
  11  16  12      538.71      379.94    116.44 o 
   1  17  12      428.30      307.04     76.38 o 
   2  17  12      140.66       33.13     65.21 o 
   3  17  12      658.71      671.16     79.52 o 
   4  17  12     3458.94     3659.82    148.52 o 
   5  17  12       19.38       11.72     79.32 o 
   6  17  12     5780.14     6624.34    170.00 o 
   7  17  12      194.34      126.11     85.91 o 
   8  17  12     2730.33     2548.56    133.13 o 
   9  17  12      150.05      174.42    101.70 o 
  10  17  12     1015.08      977.74    124.09 o 
   0  18  12      360.67      270.66    115.51 o 
   1  18  12     1947.59     1999.08    100.49 o 
   2  18  12       24.67       93.43     74.17 o 
   3  18  12        3.13      -30.84     84.69 o 
   4  18  12      325.89      293.51     89.51 o 
   5  18  12       96.48      219.99     88.62 o 
   6  18  12     2210.76     2086.48    113.84 o 
   7  18  12     2177.98     2186.61    145.35 o 
   8  18  12       11.52      -55.00    106.56 o 
   9  18  12     4583.09     5125.58    204.45 o 
   1  19  12       17.97      -61.37     80.82 o 
   2  19  12     2826.72     2847.96    125.97 o 
   3  19  12      306.58      290.84     97.03 o 
   4  19  12     2937.46     2997.96    137.49 o 
   5  19  12      132.67      198.95    100.82 o 
   6  19  12     1050.96      800.89    128.19 o 
   7  19  12      763.11      773.10    124.66 o 
   0  20  12      259.74      216.15    134.88 o 
   1  20  12      416.20      387.02    106.21 o 
   2  20  12      329.01      300.33     98.54 o 
   3  20  12     1662.26     1644.19    130.07 o 
   4  20  12      118.27       93.09    106.16 o 
   5  20  12     1104.60      994.63    145.91 o 
   1   1  13      119.33       70.32     13.75 o 
   2   1  13       87.65       23.30     13.91 o 
   3   1  13     1651.43     1587.89     31.03 o 
   4   1  13    20224.23    21562.67    207.38 o 
   5   1  13        8.11       14.02     21.62 o 
   6   1  13     1342.26     1008.38     36.92 o 
   7   1  13      358.89      273.16     28.41 o 
   8   1  13      590.09      451.46     30.02 o 
   9   1  13     4407.82     4426.12     70.10 o 
  10   1  13    16629.32    18434.58    185.71 o 
  11   1  13     2583.58     2696.21     65.09 o 
  12   1  13    21989.33    24565.80    269.44 o 
  13   1  13      646.43      596.55     60.03 o 
  14   1  13    16280.52    18469.84    263.40 o 
  15   1  13       11.68       50.79     68.70 o 
  16   1  13     3827.69     3915.86    124.77 o 
  17   1  13      854.26      695.67    130.85 o 
   0   2  13      322.25      297.46     26.87 o 
   1   2  13      104.11       46.72     14.24 o 
   2   2  13      404.80      266.00     17.90 o 
   3   2  13      753.08      592.45     23.04 o 
   4   2  13       55.07       15.34     17.03 o 
   5   2  13    15310.65    15989.82    159.62 o 
   6   2  13        4.32       24.51     22.67 o 
   7   2  13      944.02      774.59     40.94 o 
   8   2  13      854.15      628.44     32.26 o 
   9   2  13      799.47      773.97     36.78 o 
  10   2  13     1536.11     1674.69     65.53 o 
  11   2  13     1790.29     1641.57     59.12 o 
  12   2  13    12487.61    13736.26    169.57 o 
  13   2  13     1270.95     1161.50     75.76 o 
  14   2  13     3718.80     3884.28    153.18 o 
  15   2  13     1610.88     1603.08     86.02 o 
  16   2  13       60.25      -80.68     80.68 o 
  17   2  13      512.09      468.79     97.64 o 
   1   3  13       25.31       -0.74     12.13 o 
   2   3  13      498.20      404.90     20.64 o 
   3   3  13       78.34       35.71     13.87 o 
   4   3  13     3142.00     2744.81     45.68 o 
   5   3  13      543.94      545.73     27.57 o 
   6   3  13    15379.44    15829.32    153.64 o 
   7   3  13     1255.72     1243.54     47.33 o 
   8   3  13     3615.52     3540.46     59.72 o 
   9   3  13     2798.96     2928.06     61.66 o 
  10   3  13     1422.10     1296.88     47.93 o 
  11   3  13    13689.42    14757.79    194.75 o 
  12   3  13      329.76      199.02     52.48 o 
  13   3  13     2807.22     2888.03     95.82 o 
  14   3  13        3.67       64.64     60.47 o 
  15   3  13     3326.70     3520.02    134.98 o 
  16   3  13      117.17      142.39     85.87 o 
  17   3  13     2491.54     2464.29    150.30 o 
   0   4  13      993.65      991.23     25.57 o 
   1   4  13     1658.08     1214.82     24.79 o 
   2   4  13      210.17      156.10     18.57 o 
   3   4  13    23920.63    25812.28    225.04 o 
   4   4  13     2186.17     2212.99     41.62 o 
   5   4  13     7033.59     7316.84     86.12 o 
   6   4  13      669.89      549.07     29.32 o 
   7   4  13     4558.19     4819.70     70.47 o 
   8   4  13       42.93       54.99     23.25 o 
   9   4  13     8113.22     8781.30    111.35 o 
  10   4  13        4.98       42.81     34.72 o 
  11   4  13     2794.12     2723.53     71.59 o 
  12   4  13     1677.03     1575.98     70.47 o 
  13   4  13     2447.18     2559.18     86.48 o 
  14   4  13     1377.57     1397.60     81.94 o 
  15   4  13      454.44      518.50     75.56 o 
  16   4  13      319.08      270.73     97.08 o 
  17   4  13        1.22      -74.21    105.04 o 
   1   5  13     1661.21     1493.27     34.53 o 
   2   5  13    21060.03    20144.13    169.58 o 
   3   5  13    13961.96    14406.09    128.23 o 
   4   5  13    57744.85    61188.23    572.43 o 
   5   5  13    11120.63    11178.05    116.78 o 
   6   5  13    33172.65    35751.34    316.86 o 
   7   5  13     5481.64     5834.66     78.50 o 
   8   5  13     5439.59     5434.10     83.35 o 
   9   5  13      372.10      294.19     37.41 o 
  10   5  13      899.03      800.41     50.16 o 
  11   5  13      658.38      535.58     50.10 o 
  12   5  13     1908.31     1809.62     68.00 o 
  13   5  13       11.06       39.90     53.93 o 
  14   5  13      309.45      282.35     65.75 o 
  15   5  13      785.00      610.61    105.61 o 
  16   5  13      208.42       84.14     93.80 o 
  17   5  13     1437.37     1370.82    143.10 o 
   0   6  13     6525.18     6682.06    112.34 o 
   1   6  13     6409.65     7127.37     83.94 o 
   2   6  13     8945.09     9219.30     92.64 o 
   3   6  13      771.24      653.30     25.22 o 
   4   6  13     2073.00     1926.90     53.36 o 
   5   6  13       23.55       75.49     19.85 o 
   6   6  13      274.65      250.00     29.88 o 
   7   6  13     1445.05     1226.30     43.09 o 
   8   6  13     3900.82     4140.49     71.53 o 
   9   6  13     5311.97     5260.44     88.36 o 
  10   6  13     1056.80      880.77     51.64 o 
  11   6  13     1851.19     1619.96     63.39 o 
  12   6  13     2297.67     2279.07     73.62 o 
  13   6  13      349.72      268.01     60.35 o 
  14   6  13      886.32      799.53     78.28 o 
  15   6  13      105.06       23.90     81.08 o 
  16   6  13       38.02      103.76     94.49 o 
   1   7  13      297.37      166.46     29.20 o 
   2   7  13     4096.77     4093.34     64.67 o 
   3   7  13     6152.56     6314.11     79.55 o 
   4   7  13    17969.96    19285.66    183.65 o 
   5   7  13     4429.94     4209.14     57.90 o 
   6   7  13     3558.04     3498.93     68.26 o 
   7   7  13      558.45      460.40     38.83 o 
   8   7  13      261.84      155.41     33.37 o 
   9   7  13       48.47       11.08     34.23 o 
  10   7  13     1370.72     1211.18     58.71 o 
  11   7  13     4681.59     4661.27     92.51 o 
  12   7  13     3052.08     3073.12    103.59 o 
  13   7  13      693.36      564.49     73.22 o 
  14   7  13     5043.95     5670.53    144.14 o 
  15   7  13       65.69       94.54     86.25 o 
  16   7  13     3653.34     4071.37    170.07 o 
   0   8  13     7678.39     8423.54    150.01 o 
   1   8  13    23297.62    25150.99    245.33 o 
   2   8  13    10903.02    11680.26    125.49 o 
   3   8  13      399.89      348.77     23.75 o 
   4   8  13     8438.03     8567.22     96.17 o 
   5   8  13     3929.84     4186.63     79.29 o 
   6   8  13     8373.99     8882.76    111.02 o 
   7   8  13     5454.32     5801.20     89.98 o 
   8   8  13      693.30      485.55     38.51 o 
   9   8  13     3548.00     3455.54     76.24 o 
  10   8  13       67.90       26.34     48.26 o 
  11   8  13     2031.74     1965.60     75.52 o 
  12   8  13     3624.37     4049.27    109.20 o 
  13   8  13       32.89      173.26     71.55 o 
  14   8  13     2006.08     1761.29    100.76 o 
  15   8  13     1501.39     1538.26    128.30 o 
  16   8  13      853.12      847.92    149.75 o 
   1   9  13     1087.51      856.15     39.86 o 
   2   9  13    10193.33    10880.69    124.17 o 
   3   9  13      770.58      652.14     31.91 o 
   4   9  13    17762.45    19555.54    192.24 o 
   5   9  13      524.91      520.98     38.05 o 
   6   9  13     4657.65     4998.07     86.90 o 
   7   9  13      282.51      283.07     42.66 o 
   8   9  13       55.88       36.13     38.34 o 
   9   9  13      775.44      719.60     54.19 o 
  10   9  13     1266.89     1187.53     66.31 o 
  11   9  13     5998.61     6766.32    139.93 o 
  12   9  13     2811.64     2858.41    109.64 o 
  13   9  13     5314.34     5779.03    145.93 o 
  14   9  13     5723.82     6268.35    184.29 o 
  15   9  13     3510.56     3940.74    203.53 o 
   0  10  13    11228.20    11655.85    197.87 o 
   1  10  13     1968.25     1716.91     50.90 o 
   2  10  13      385.48      358.29     34.51 o 
   3  10  13      510.35      512.32     40.54 o 
   4  10  13     1824.19     1669.78     54.39 o 
   5  10  13     8882.97     9413.53    130.35 o 
   6  10  13     7509.67     8194.72    128.46 o 
   7  10  13     3405.35     3597.84     83.80 o 
   8  10  13     7003.88     7642.63    148.12 o 
   9  10  13      396.35      283.94     52.28 o 
  10  10  13     4087.52     4371.37    107.01 o 
  11  10  13      280.57      173.06     62.30 o 
  12  10  13       27.20      -20.72     65.91 o 
  13  10  13      566.99      510.40     90.95 o 
  14  10  13        0.75      -70.64     93.80 o 
  15  10  13      180.52       44.33    122.54 o 
   1  11  13       83.67       38.56     32.77 o 
   2  11  13     1669.28     1498.14     55.34 o 
   3  11  13      644.89      640.22     41.93 o 
   4  11  13     8619.93     9505.76    140.35 o 
   5  11  13       53.89       66.54     43.06 o 
   6  11  13     1152.11     1020.37     56.82 o 
   7  11  13     2855.60     2914.83     77.61 o 
   8  11  13      777.45      691.96     59.53 o 
   9  11  13     1700.45     1682.18     81.46 o 
  10  11  13     6827.47     7708.11    136.64 o 
  11  11  13     4455.99     4822.89    131.90 o 
  12  11  13     2314.82     2368.36    114.23 o 
  13  11  13      720.79      619.53    106.86 o 
  14  11  13      937.17      811.49    117.93 o 
   0  12  13      367.00      219.95     75.62 o 
   1  12  13    20183.32    21349.70    232.26 o 
   2  12  13        9.25        3.74     37.22 o 
   3  12  13      614.54      560.08     40.94 o 
   4  12  13     1557.58     1506.85     61.12 o 
   5  12  13     1338.74     1364.80     61.92 o 
   6  12  13      315.12      192.97     47.82 o 
   7  12  13     1347.51     1349.20     65.00 o 
   8  12  13     2570.76     2780.39     93.73 o 
   9  12  13        1.38       17.86     60.58 o 
  10  12  13     4282.53     4766.70    148.07 o 
  11  12  13      301.81      224.27     77.23 o 
  12  12  13     1474.79     1257.48     97.96 o 
  13  12  13      109.52        2.39    104.36 o 
  14  12  13     1129.59      932.99    133.44 o 
   1  13  13       82.19       60.27     39.75 o 
   2  13  13     1502.02     1287.73     64.69 o 
   3  13  13     1095.24      894.91     58.04 o 
   4  13  13     4235.15     4195.74    118.64 o 
   5  13  13      249.09      194.12     46.83 o 
   6  13  13    12344.69    13827.43    244.21 o 
   7  13  13     1333.79     1253.00     76.04 o 
   8  13  13     3466.90     3575.66    118.37 o 
   9  13  13       14.08       72.11     68.88 o 
  10  13  13     3961.87     4109.34    130.50 o 
  11  13  13       26.63      145.98     84.59 o 
  12  13  13      319.74      224.92     94.91 o 
  13  13  13       38.53       63.61    108.31 o 
   0  14  13    21488.78    23594.79    426.41 o 
   1  14  13      399.52      374.74     50.90 o 
   2  14  13    17103.51    19233.79    246.41 o 
   3  14  13      755.46      548.18     63.72 o 
   4  14  13     2230.38     2328.26     92.27 o 
   5  14  13      725.33      677.22     72.79 o 
   6  14  13       13.00      -36.04     63.80 o 
   7  14  13      484.84      366.36     65.51 o 
   8  14  13     2064.14     2208.66     99.14 o 
   9  14  13     1474.80     1271.28     96.27 o 
  10  14  13      386.60      245.74     90.01 o 
  11  14  13     1146.81     1024.67    111.13 o 
  12  14  13      629.70      427.96    103.58 o 
  13  14  13      877.53      849.83    131.64 o 
   1  15  13     1425.24     1296.21     72.38 o 
   2  15  13     3819.07     3970.98     98.67 o 
   3  15  13     1097.87      981.08     69.91 o 
   4  15  13     2964.14     3144.31    105.89 o 
   5  15  13        2.59       71.24     69.15 o 
   6  15  13     4937.48     5174.58    127.13 o 
   7  15  13     2085.58     2167.29    106.21 o 
   8  15  13       39.60      140.59     83.38 o 
   9  15  13      199.27      143.43     84.40 o 
  10  15  13      112.78      103.88     99.87 o 
  11  15  13      138.62       88.68    112.23 o 
  12  15  13      491.93      495.01    120.68 o 
   0  16  13    17891.33    21796.09    426.25 o 
   1  16  13     1159.31     1083.46     79.80 o 
   2  16  13    11975.29    14115.98    221.19 o 
   3  16  13     3168.20     3263.37    107.92 o 
   4  16  13     4381.57     4964.30    128.56 o 
   5  16  13      422.66      257.08     78.91 o 
   6  16  13      116.36      125.89     72.47 o 
   7  16  13       35.96      -71.37     77.63 o 
   8  16  13      170.65      276.03     79.66 o 
   9  16  13        0.29      -36.92     99.76 o 
  10  16  13     1358.95     1246.51    117.94 o 
  11  16  13        3.23       14.68    125.52 o 
   1  17  13      322.12       82.79     75.19 o 
   2  17  13       31.96      -16.87     71.78 o 
   3  17  13     1048.92     1048.65     93.53 o 
   4  17  13      317.73      168.48     80.17 o 
   5  17  13     2415.00     2435.77    122.58 o 
   6  17  13       87.40      144.31     86.62 o 
   7  17  13     1308.26     1159.15    102.34 o 
   8  17  13     2406.37     2394.06    151.90 o 
   9  17  13       47.02        8.91    116.80 o 
  10  17  13      984.29     1016.42    121.54 o 
   0  18  13       35.17      159.68    128.03 o 
   1  18  13     1564.07     1336.26     99.94 o 
   2  18  13      124.47      220.60     82.49 o 
   3  18  13     1295.16     1164.37    103.62 o 
   4  18  13     1399.54     1272.15     98.59 o 
   5  18  13     1146.33     1206.11    106.64 o 
   6  18  13     1227.49     1026.50    106.77 o 
   7  18  13     1976.35     1851.93    129.89 o 
   8  18  13     2520.47     2871.22    152.35 o 
   1  19  13      195.39      158.94     93.64 o 
   2  19  13       90.59      -45.42    109.96 o 
   3  19  13      342.47      259.29    103.53 o 
   4  19  13      497.48      402.66    100.15 o 
   5  19  13       69.51       39.53    100.16 o 
   6  19  13      734.43      632.26    140.78 o 
   7  19  13      161.42     -134.70    406.18 o 
   0  20  13     1093.81     1008.69    157.68 o 
   1  20  13      225.00      125.37    106.41 o 
   2  20  13      796.85      382.98    109.41 o 
   3  20  13       76.53      135.46    107.68 o 
   4  20  13     1400.06     1553.17    140.82 o 
   0   0  14      553.49      326.19     48.00 o 
   1   0  14      126.30       74.71     21.26 o 
   2   0  14     5520.88     5378.01     94.00 o 
   3   0  14     4868.19     4653.36     90.74 o 
   4   0  14     5461.69     6363.89    109.30 o 
   5   0  14     7511.60     7175.08    132.91 o 
   6   0  14     7496.41     7946.86    144.26 o 
   7   0  14    11220.59    11205.89    188.33 o 
   8   0  14    13734.54    14498.49    226.01 o 
   9   0  14      166.78      191.21     46.31 o 
  10   0  14    28869.04    31980.34    459.15 o 
  11   0  14     1118.83      965.97     71.84 o 
  12   0  14    12066.36    12628.50    235.55 o 
  13   0  14     7219.19     7619.03    221.27 o 
  14   0  14     2711.41     2876.63    187.73 o 
  15   0  14     3367.15     3085.72    161.02 o 
  16   0  14      101.32      -77.67    116.84 o 
  17   0  14     1070.17      766.44    179.08 o 
   1   1  14     7411.20     7046.06     78.44 o 
   2   1  14      553.06      445.82     21.56 o 
   3   1  14    66114.35    70828.45    605.80 o 
   4   1  14     1531.62     1408.74     34.92 o 
   5   1  14     4997.60     4510.04     69.32 o 
   6   1  14      588.42      562.17     30.97 o 
   7   1  14      239.15      145.60     27.24 o 
   8   1  14      382.03      360.62     37.74 o 
   9   1  14     2579.62     2537.95     56.56 o 
  10   1  14     4204.18     4219.34     80.79 o 
  11   1  14      659.57      519.04     47.64 o 
  12   1  14     1822.66     1542.01     74.56 o 
  13   1  14     4492.09     4607.68    111.90 o 
  14   1  14      249.43      103.40     66.41 o 
  15   1  14     1991.35     2016.62    108.09 o 
  16   1  14      340.49      281.11     89.77 o 
  17   1  14      304.45      327.76    116.06 o 
   0   2  14     8504.11     8146.08    121.14 o 
   1   2  14     2676.58     2521.35     39.93 o 
   2   2  14    26149.21    26776.75    243.83 o 
   3   2  14     5328.83     5177.64     73.78 o 
   4   2  14     7017.09     6866.19     80.89 o 
   5   2  14    10903.99    11276.15    122.66 o 
   6   2  14     8069.77     8116.05     98.93 o 
   7   2  14     8028.25     8070.88     98.75 o 
   8   2  14     2583.04     2466.62     61.59 o 
   9   2  14      121.80      124.14     29.87 o 
  10   2  14     3395.30     3536.07     75.24 o 
  11   2  14       41.57      -13.19     40.51 o 
  12   2  14      198.86      242.45     46.80 o 
  13   2  14     1467.35     1210.83     79.54 o 
  14   2  14       25.54      -47.04     76.51 o 
  15   2  14       84.65      119.48     72.40 o 
  16   2  14       11.37      117.02     84.88 o 
  17   2  14        3.10       88.17    118.35 o 
   1   3  14      926.59     1464.40     34.42 o 
   2   3  14      311.57      228.38     18.27 o 
   3   3  14    35613.51    35451.05    324.50 o 
   4   3  14     5547.46     5662.81     73.52 o 
   5   3  14    24446.00    24860.73    235.70 o 
   6   3  14     4289.69     4419.43     66.59 o 
   7   3  14    18200.64    19044.88    190.24 o 
   8   3  14      684.91      592.61     34.48 o 
   9   3  14     5129.94     4791.26     77.88 o 
  10   3  14     1093.07      973.07     47.09 o 
  11   3  14     5191.66     5753.63     99.76 o 
  12   3  14      264.57      233.55     49.06 o 
  13   3  14     9471.76    10387.93    165.68 o 
  14   3  14     1401.40     1451.02     85.18 o 
  15   3  14      121.61       81.81     71.15 o 
  16   3  14     1263.12      884.86    108.22 o 
  17   3  14      727.42      484.11    115.96 o 
   0   4  14    27217.02    27244.45    302.98 o 
   1   4  14    16220.64    17081.67    157.36 o 
   2   4  14    82534.58    85450.74    738.15 o 
   3   4  14     1938.17     1735.07     31.35 o 
   4   4  14    24073.34    24487.32    227.84 o 
   5   4  14      292.88      203.31     25.21 o 
   6   4  14     5557.58     5425.03     76.95 o 
   7   4  14      116.31      125.52     27.60 o 
   8   4  14       66.79       76.12     29.60 o 
   9   4  14     2536.84     2569.46     60.90 o 
  10   4  14     3285.57     3340.73     75.94 o 
  11   4  14     2037.16     1812.18     69.44 o 
  12   4  14     3883.80     4102.44     94.48 o 
  13   4  14     5066.34     5473.06    120.75 o 
  14   4  14       77.88      108.48     64.53 o 
  15   4  14      318.10      282.29     78.17 o 
  16   4  14      773.35      564.75     99.93 o 
  17   4  14       12.34        3.69    124.39 o 
   1   5  14        3.60        2.34     17.42 o 
   2   5  14      266.23      121.96     17.31 o 
   3   5  14      783.26      777.65     28.21 o 
   4   5  14      300.95      218.82     22.58 o 
   5   5  14       61.74       47.18     21.45 o 
   6   5  14     3280.29     3323.50     77.77 o 
   7   5  14      292.02      220.59     30.59 o 
   8   5  14     1311.15     1046.69     43.17 o 
   9   5  14     1133.65     1066.81     47.03 o 
  10   5  14     2567.38     2583.48     66.62 o 
  11   5  14     5941.67     6148.83    132.99 o 
  12   5  14     3863.34     3913.75    101.46 o 
  13   5  14     1697.65     1840.60     81.25 o 
  14   5  14     3935.79     4210.79    136.52 o 
  15   5  14     1215.00     1289.57     99.45 o 
  16   5  14       20.80       15.05     94.63 o 
   0   6  14     2427.45     2806.34     80.08 o 
   1   6  14     3073.62     2952.07     52.76 o 
   2   6  14     3848.83     3852.58     61.20 o 
   3   6  14     1588.33     1539.21     34.77 o 
   4   6  14      979.29      796.58     32.65 o 
   5   6  14       12.44       35.57     21.55 o 
   6   6  14     1181.56     1049.77     35.63 o 
   7   6  14     2637.86     2809.93     68.94 o 
   8   6  14       19.20      -12.65     33.27 o 
   9   6  14      313.71      254.56     38.92 o 
  10   6  14     1475.32     1316.08     58.58 o 
  11   6  14      182.40      124.52     47.63 o 
  12   6  14     3541.69     3604.51     93.20 o 
  13   6  14    11384.81    12770.68    199.01 o 
  14   6  14      453.86      450.47     78.32 o 
  15   6  14     1720.81     1662.99    109.65 o 
  16   6  14       48.46       66.55    101.44 o 
   1   7  14      160.01      185.21     29.66 o 
   2   7  14     7739.20     8265.79    100.34 o 
   3   7  14     5439.39     5296.11     72.54 o 
   4   7  14    11255.86    11882.44    133.93 o 
   5   7  14    14512.02    15670.31    160.77 o 
   6   7  14    15902.75    17351.47    184.25 o 
   7   7  14      675.01      591.00     38.04 o 
   8   7  14     1394.25     1133.35     46.76 o 
   9   7  14     1151.46     1094.17     51.27 o 
  10   7  14       77.57       30.86     43.41 o 
  11   7  14     3731.10     3722.35     90.75 o 
  12   7  14     1236.76     1206.26     86.04 o 
  13   7  14     3984.08     4500.34    124.18 o 
  14   7  14     1266.90      975.88    101.62 o 
  15   7  14     1363.15     1106.08    113.76 o 
  16   7  14     1222.31     1064.94    133.56 o 
   0   8  14     2167.83     2353.70     86.47 o 
   1   8  14    18500.01    19747.86    198.56 o 
   2   8  14      329.61      290.57     35.53 o 
   3   8  14     2354.24     2259.56     54.99 o 
   4   8  14      154.21       98.67     25.08 o 
   5   8  14       61.94       37.88     28.25 o 
   6   8  14    11711.42    11822.78    144.14 o 
   7   8  14        5.23       18.51     31.54 o 
   8   8  14     4758.56     4590.06     84.30 o 
   9   8  14       56.86       39.89     46.59 o 
  10   8  14     4083.51     4605.51    106.55 o 
  11   8  14     2201.43     2114.38     82.08 o 
  12   8  14     1568.52     1631.43    103.22 o 
  13   8  14      167.68      145.07     71.16 o 
  14   8  14      264.86      172.67     87.49 o 
  15   8  14        3.69      -65.02    117.79 o 
  16   8  14      215.14        5.19    130.44 o 
   1   9  14     3305.06     3287.27     65.50 o 
   2   9  14      118.14       90.32     30.18 o 
   3   9  14     4756.28     4994.88     82.90 o 
   4   9  14       56.93       -7.36     29.75 o 
   5   9  14     6728.98     7083.52    102.54 o 
   6   9  14      135.34       62.33     34.98 o 
   7   9  14     1502.65     1481.77     57.74 o 
   8   9  14        0.32      -30.71     44.64 o 
   9   9  14     5992.93     6705.80    119.26 o 
  10   9  14       44.51       63.90     53.93 o 
  11   9  14     2589.55     2820.05     96.80 o 
  12   9  14      112.07       71.00     75.37 o 
  13   9  14     1526.18     1383.03     98.24 o 
  14   9  14       18.26      -52.17     92.26 o 
  15   9  14       25.89       65.05    135.71 o 
   0  10  14     1559.28     1293.94     71.62 o 
   1  10  14     1662.64     1519.41     51.26 o 
   2  10  14     9550.04    10036.13    125.89 o 
   3  10  14     6447.60     7139.13    101.31 o 
   4  10  14    12109.88    12976.78    203.85 o 
   5  10  14     6320.13     6763.74    108.51 o 
   6  10  14    15811.69    17203.91    208.36 o 
   7  10  14     1375.13     1356.85     67.41 o 
   8  10  14     1284.96     1155.88     66.79 o 
   9  10  14      622.44      608.14     69.87 o 
  10  10  14     1230.15     1241.32     84.21 o 
  11  10  14      357.75      300.33     68.25 o 
  12  10  14      850.74      791.25     89.84 o 
  13  10  14     2844.12     2760.71    128.19 o 
  14  10  14       69.18       58.63     94.33 o 
  15  10  14      888.32      689.69    140.96 o 
   1  11  14      430.07      494.65     41.76 o 
   2  11  14     1535.73     1516.66     57.48 o 
   3  11  14     3133.27     2861.32     69.67 o 
   4  11  14     2487.69     2770.51     84.96 o 
   5  11  14     3395.70     3663.50     85.86 o 
   6  11  14     7266.81     8280.12    129.83 o 
   7  11  14     3782.86     3939.24     95.16 o 
   8  11  14      324.56      264.13     53.53 o 
   9  11  14     3322.51     3369.15     96.75 o 
  10  11  14     5878.59     6674.95    171.44 o 
  11  11  14     1152.15     1126.72     85.08 o 
  12  11  14     3909.42     4279.02    135.00 o 
  13  11  14       29.26       65.33     92.55 o 
  14  11  14     6048.28     6513.44    195.15 o 
   0  12  14      711.87      804.28     93.49 o 
   1  12  14    14269.55    15387.95    192.22 o 
   2  12  14     2714.16     2643.57     67.13 o 
   3  12  14       21.07       33.29     38.57 o 
   4  12  14      515.94      537.78     54.20 o 
   5  12  14     5092.49     5326.16    111.83 o 
   6  12  14      175.79      179.10     54.18 o 
   7  12  14     7558.96     8820.28    146.64 o 
   8  12  14     3401.81     3464.28    128.69 o 
   9  12  14     7375.94     8596.86    174.78 o 
  10  12  14      989.22      954.10     86.19 o 
  11  12  14      411.60      347.36     78.85 o 
  12  12  14        1.42      -41.57     82.34 o 
  13  12  14      360.18      230.55     97.34 o 
  14  12  14       43.90       63.90    116.92 o 
   1  13  14     2028.22     1811.72     67.93 o 
   2  13  14       89.49       62.69     40.94 o 
   3  13  14    12212.18    14226.60    215.42 o 
   4  13  14     3944.02     3982.78     97.54 o 
   5  13  14    16499.10    18585.54    255.25 o 
   6  13  14     1580.79     1517.25     85.57 o 
   7  13  14      735.75      593.14     65.72 o 
   8  13  14       12.79       55.10     60.87 o 
   9  13  14      125.44      101.56     69.88 o 
  10  13  14      462.47      332.00     91.43 o 
  11  13  14      548.28      230.15     86.43 o 
  12  13  14     1439.68     1513.33    115.19 o 
  13  13  14       13.03       95.09    116.60 o 
   0  14  14     4056.97     4236.58    124.27 o 
   1  14  14      225.82      149.37     45.40 o 
   2  14  14     1968.53     1774.46     76.23 o 
   3  14  14     1927.01     1690.02     80.72 o 
   4  14  14     4847.04     5628.24    130.47 o 
   5  14  14        1.14      -10.89     66.63 o 
   6  14  14      245.68      182.01     74.32 o 
   7  14  14     1865.75     1724.19     89.80 o 
   8  14  14       47.88       77.26     68.38 o 
   9  14  14     1359.52     1100.38     88.51 o 
  10  14  14      572.47      404.19     98.96 o 
  11  14  14      511.75      281.02    104.11 o 
  12  14  14       49.39     -114.58    114.58 o 
   1  15  14      514.68      359.24     63.89 o 
   2  15  14     2900.53     3065.69     95.35 o 
   3  15  14       63.19      -23.11     67.24 o 
   4  15  14     1091.32     1100.52     82.30 o 
   5  15  14     1663.68     1494.91     87.83 o 
   6  15  14     2059.11     2069.94    100.17 o 
   7  15  14       79.27       86.28     73.19 o 
   8  15  14      775.34      567.27     87.37 o 
   9  15  14       23.55      -20.80     89.73 o 
  10  15  14      246.63      -43.72     99.71 o 
  11  15  14      498.23      300.21    118.21 o 
   0  16  14     7802.93     8767.02    231.21 o 
   1  16  14    12445.03    14451.52    245.44 o 
   2  16  14     2637.73     2619.54    105.02 o 
   3  16  14      558.59      511.27     74.30 o 
   4  16  14     1737.65     1768.47     96.83 o 
   5  16  14      458.99      343.19     81.33 o 
   6  16  14     1972.39     1859.54    102.86 o 
   7  16  14     2545.59     2454.56    124.85 o 
   8  16  14      415.02      583.37     90.32 o 
   9  16  14     3320.69     3562.69    146.29 o 
  10  16  14      101.32       -3.08    109.98 o 
   1  17  14        3.43       49.48     73.43 o 
   2  17  14       38.67       -8.25     75.50 o 
   3  17  14     2969.38     2643.95    130.99 o 
   4  17  14       54.60       -9.36     81.11 o 
   5  17  14      489.02      351.70     90.32 o 
   6  17  14     1669.03     1623.51    109.60 o 
   7  17  14       68.43       72.67     87.47 o 
   8  17  14     1554.11     1692.28    116.02 o 
   9  17  14     1008.31      853.82    139.63 o 
   0  18  14      309.98      171.02    140.53 o 
   1  18  14     1496.70     1219.18     98.89 o 
   2  18  14       99.03       95.91     86.47 o 
   3  18  14     1317.29     1383.13    129.24 o 
   4  18  14      210.05      155.76     93.40 o 
   5  18  14        3.05      218.52    102.18 o 
   6  18  14     1537.35     1208.29    110.77 o 
   7  18  14     1284.26      973.68    136.22 o 
   8  18  14     2009.18     1974.31    157.68 o 
   1  19  14        5.14      -45.08     91.33 o 
   2  19  14      240.25      204.75     98.35 o 
   3  19  14      121.83      232.91     94.23 o 
   4  19  14        7.20       61.81     94.24 o 
   5  19  14       73.12       80.01    106.60 o 
   6  19  14        2.47      -80.48    112.27 o 
   0  20  14      169.37     -144.53    144.53 o 
   1  20  14      550.30      437.68    111.42 o 
   2  20  14       48.77       92.74    119.86 o 
   3  20  14      145.72      107.16    113.72 o 
   1   1  15      580.26      475.90     23.63 o 
   2   1  15     1309.47     1097.84     28.52 o 
   3   1  15     1360.33     1213.29     41.83 o 
   4   1  15    24073.63    25824.58    256.81 o 
   5   1  15     6240.31     6513.35     89.42 o 
   6   1  15     6143.11     6414.57     88.25 o 
   7   1  15    16066.04    16489.99    186.15 o 
   8   1  15      231.69      219.16     32.48 o 
   9   1  15     6344.65     6947.92     99.35 o 
  10   1  15       67.39       68.43     36.89 o 
  11   1  15    10231.36    10464.98    154.68 o 
  12   1  15      853.26      721.72     60.01 o 
  13   1  15     2800.52     2945.26    144.87 o 
  14   1  15     1358.51     1155.64     88.20 o 
  15   1  15       84.79       33.52     84.48 o 
  16   1  15     1631.49     1379.84    124.89 o 
  17   1  15      108.52       54.78    112.03 o 
   0   2  15    18723.69    19751.22    255.82 o 
   1   2  15    90550.39    93532.84    841.25 o 
   2   2  15     9146.53     9072.79    101.69 o 
   3   2  15    44283.95    45086.09    458.87 o 
   4   2  15      317.78      233.79     21.25 o 
   5   2  15      603.23      437.64     28.30 o 
   6   2  15     8608.95     9036.91    113.14 o 
   7   2  15    19424.43    20128.08    214.96 o 
   8   2  15     3630.39     3817.51     69.06 o 
   9   2  15     7664.04     7999.41    103.58 o 
  10   2  15     5617.30     5926.30     94.70 o 
  11   2  15     7119.62     7527.88    131.08 o 
  12   2  15      246.49      192.71     49.00 o 
  13   2  15     2922.95     2825.30     98.13 o 
  14   2  15      205.79      178.12     76.10 o 
  15   2  15     1012.50      678.77    100.00 o 
  16   2  15     1024.68     1005.95    110.80 o 
  17   2  15     1446.14     1278.41    134.47 o 
   1   3  15       77.06       54.12     15.75 o 
   2   3  15     5322.91     5618.17     67.30 o 
   3   3  15        3.28      -22.79     22.79 o 
   4   3  15     5127.66     5431.95     75.23 o 
   5   3  15     1671.29     1465.61     43.11 o 
   6   3  15      396.36      279.01     30.20 o 
   7   3  15     2041.21     2034.97     66.38 o 
   8   3  15     2987.55     2972.87     71.32 o 
   9   3  15      282.06      169.77     42.96 o 
  10   3  15     6467.03     6733.82    101.14 o 
  11   3  15      277.29      293.91     52.57 o 
  12   3  15     2082.77     2119.05     80.57 o 
  13   3  15        8.78        5.76     61.18 o 
  14   3  15     1790.31     1748.06     91.62 o 
  15   3  15       28.63       68.27     89.23 o 
  16   3  15      322.34      276.09    101.50 o 
   0   4  15        7.09      -18.27     18.27 o 
   1   4  15     2395.16     2114.10     36.89 o 
   2   4  15      178.18      142.16     20.63 o 
   3   4  15      561.46      476.81     29.41 o 
   4   4  15      552.30      484.89     24.85 o 
   5   4  15      617.97      445.51     28.40 o 
   6   4  15     1454.06     1373.41     55.63 o 
   7   4  15     3178.71     2974.44     59.05 o 
   8   4  15     2292.05     2302.66     61.06 o 
   9   4  15     7221.79     7848.32    108.46 o 
  10   4  15      296.51      220.77     41.41 o 
  11   4  15       84.41       82.37     46.88 o 
  12   4  15     2667.14     2806.46     88.33 o 
  13   4  15     1107.75     1012.39     94.13 o 
  14   4  15     1305.33     1058.50     82.32 o 
  15   4  15      638.04      424.60     96.09 o 
  16   4  15        5.78      -90.07     90.07 o 
   1   5  15      169.44      111.11     17.61 o 
   2   5  15       95.66       71.44     15.25 o 
   3   5  15       55.85       39.20     16.78 o 
   4   5  15     2582.32     3002.27     54.33 o 
   5   5  15      845.07      680.05     37.39 o 
   6   5  15     2329.11     2252.68     51.71 o 
   7   5  15     1406.84     1310.60     46.12 o 
   8   5  15     5483.58     5611.58     92.67 o 
   9   5  15      551.69      458.23     46.59 o 
  10   5  15     3095.51     3233.78     92.96 o 
  11   5  15     1830.96     1738.37     69.06 o 
  12   5  15     1507.93     1474.59     88.32 o 
  13   5  15     2962.67     3012.14    108.27 o 
  14   5  15     1164.34      842.75     79.59 o 
  15   5  15     9872.14    11029.97    338.14 o 
  16   5  15       27.26      -14.36    102.45 o 
   0   6  15     2078.87     1879.38     83.45 o 
   1   6  15     2342.00     2060.18     50.18 o 
   2   6  15     1637.69     1462.04     46.34 o 
   3   6  15    15789.84    16828.98    162.56 o 
   4   6  15     1146.65     1019.33     38.51 o 
   5   6  15      622.70      599.20     31.79 o 
   6   6  15      419.10      297.90     33.17 o 
   7   6  15     7731.81     8130.98    108.96 o 
   8   6  15       79.76      124.56     36.73 o 
   9   6  15     6247.67     6940.66    126.80 o 
  10   6  15      337.38      296.84     48.70 o 
  11   6  15     7599.10     8532.47    147.59 o 
  12   6  15      246.96      206.99     62.26 o 
  13   6  15      466.21      283.72     70.40 o 
  14   6  15      123.73       92.49     73.81 o 
  15   6  15      148.61       65.13     90.76 o 
  16   6  15       62.79      -60.77    112.22 o 
   1   7  15      920.98      847.89     50.18 o 
   2   7  15     8800.32     9686.10    120.69 o 
   3   7  15     5873.34     5888.09     84.96 o 
   4   7  15       51.96      111.22     31.83 o 
   5   7  15     8457.33     9273.84    120.25 o 
   6   7  15     1584.97     1631.54     65.83 o 
   7   7  15     4921.78     5469.65     93.18 o 
   8   7  15       43.15       42.85     41.02 o 
   9   7  15      413.48      257.93     44.68 o 
  10   7  15     2174.33     1903.66     84.04 o 
  11   7  15     1666.29     1564.26     72.30 o 
  12   7  15     3968.08     4069.22    116.34 o 
  13   7  15     1410.80     1369.40     95.13 o 
  14   7  15      857.15      607.80     93.86 o 
  15   7  15      461.73      305.92    110.18 o 
  16   7  15      165.34      216.24    132.04 o 
   0   8  15     7496.69     7678.85    146.07 o 
   1   8  15      693.58      569.15     39.36 o 
   2   8  15     2138.08     2170.92     65.95 o 
   3   8  15      708.06      637.17     52.40 o 
   4   8  15     1758.49     1594.85     49.55 o 
   5   8  15    13576.26    14844.57    184.17 o 
   6   8  15      135.19      110.78     37.24 o 
   7   8  15    10241.52    11343.79    144.84 o 
   8   8  15      135.10       58.03     40.67 o 
   9   8  15     9770.17    10621.89    158.44 o 
  10   8  15      105.10        9.88     54.01 o 
  11   8  15      626.37      528.21     70.57 o 
  12   8  15      436.16      418.28     78.20 o 
  13   8  15      846.59      711.91     87.75 o 
  14   8  15      996.87      857.71    102.93 o 
  15   8  15     2080.11     2068.32    186.10 o 
   1   9  15      878.66      775.48     45.19 o 
   2   9  15      487.79      409.48     36.18 o 
   3   9  15     6259.00     6691.53    100.50 o 
   4   9  15     2695.38     2738.20     68.55 o 
   5   9  15     6634.26     7238.00    111.62 o 
   6   9  15      218.48      138.37     40.93 o 
   7   9  15     3301.44     3492.18     83.49 o 
   8   9  15      236.10      196.51     53.13 o 
   9   9  15     1503.84     1416.83     69.92 o 
  10   9  15      373.80      215.10     79.98 o 
  11   9  15      532.55      476.39     76.02 o 
  12   9  15      877.79      696.64     84.54 o 
  13   9  15     1358.07     1216.88    105.80 o 
  14   9  15     1621.40     1517.20    161.65 o 
  15   9  15     7606.58     8582.06    349.94 o 
   0  10  15       52.95       78.40     47.65 o 
   1  10  15       75.96       90.85     35.28 o 
   2  10  15     4304.12     4575.39     98.35 o 
   3  10  15     6270.36     6417.26    102.29 o 
   4  10  15     1919.15     1915.96     61.85 o 
   5  10  15     3634.39     3542.63     81.05 o 
   6  10  15      473.90      529.02     57.23 o 
   7  10  15      525.97      410.11     52.67 o 
   8  10  15     2167.29     2186.21     99.50 o 
   9  10  15      142.10       45.19     60.71 o 
  10  10  15      725.02      637.72     69.55 o 
  11  10  15     2335.69     2338.38    102.70 o 
  12  10  15      246.58      325.48     81.33 o 
  13  10  15     1259.85     1117.55    101.74 o 
  14  10  15     1154.24     1037.11    123.99 o 
   1  11  15     1514.74     1387.99     53.20 o 
   2  11  15     3165.57     3150.71     78.74 o 
   3  11  15     3625.65     3573.85     90.52 o 
   4  11  15     9923.90    10891.29    162.77 o 
   5  11  15     2938.70     3165.83     83.11 o 
   6  11  15      927.33      816.41     61.21 o 
   7  11  15       93.80      125.46     52.90 o 
   8  11  15      131.62       26.72     60.03 o 
   9  11  15     1418.91     1204.67     80.59 o 
  10  11  15      157.49      193.74     70.71 o 
  11  11  15       66.36       82.46     87.95 o 
  12  11  15       41.21        6.20     78.99 o 
  13  11  15      350.84      274.57     96.58 o 
  14  11  15      173.73       22.81    120.42 o 
   0  12  15      879.14      586.72     82.86 o 
   1  12  15    10649.55    11791.15    158.05 o 
   2  12  15      613.56      514.70     47.55 o 
   3  12  15     3751.74     4058.09     94.09 o 
   4  12  15      163.08       64.47     51.90 o 
   5  12  15     1758.60     1748.89     71.77 o 
   6  12  15      205.89      217.02     52.41 o 
   7  12  15     2289.05     2530.67     90.46 o 
   8  12  15     2516.84     2759.26    136.66 o 
   9  12  15     2874.02     2970.79    106.99 o 
  10  12  15     1867.19     1558.73     91.89 o 
  11  12  15     1729.28     1632.91    145.75 o 
  12  12  15        8.22       35.00     81.88 o 
  13  12  15       85.53      255.11    114.12 o 
   1  13  15     2487.22     2664.77     76.98 o 
   2  13  15     1543.07     1603.57     69.69 o 
   3  13  15     4915.24     5466.94    130.54 o 
   4  13  15     9912.29    10933.10    179.66 o 
   5  13  15     9939.07    11150.68    182.35 o 
   6  13  15     1892.18     1950.92     82.44 o 
   7  13  15      427.25      365.86     68.21 o 
   8  13  15      185.62      113.80     64.31 o 
   9  13  15     1598.26     1334.74     90.04 o 
  10  13  15        8.26       -3.22     77.57 o 
  11  13  15     4650.55     5117.31    153.86 o 
  12  13  15        9.07       72.83     96.88 o 
  13  13  15     2949.31     2837.28    168.51 o 
   0  14  15     5085.94     5648.67    168.78 o 
   1  14  15     9784.57    11253.74    160.13 o 
   2  14  15      677.64      623.48     64.02 o 
   3  14  15     2950.97     3025.09    100.46 o 
   4  14  15     2646.42     2703.11    100.29 o 
   5  14  15      655.90      625.52     73.83 o 
   6  14  15     4932.54     5279.20    123.03 o 
   7  14  15       53.54      118.17     70.53 o 
   8  14  15     1058.33      952.40     87.91 o 
   9  14  15      113.00       42.00     81.49 o 
  10  14  15     1649.20     1493.91    121.77 o 
  11  14  15       84.68       -7.24     90.47 o 
  12  14  15      314.24      404.44    117.66 o 
   1  15  15      130.93       42.19     59.17 o 
   2  15  15     1335.04     1241.66     79.94 o 
   3  15  15     2174.99     2190.47     94.98 o 
   4  15  15      820.08      720.98     79.67 o 
   5  15  15       49.96       83.27     81.68 o 
   6  15  15      775.64      551.08     81.47 o 
   7  15  15      535.79      540.37     85.63 o 
   8  15  15      945.23      915.99     88.51 o 
   9  15  15     1771.77     1605.13    110.65 o 
  10  15  15     2046.59     2201.55    128.52 o 
  11  15  15       35.33        0.25    108.92 o 
   0  16  15     1145.87     1157.27    110.86 o 
   1  16  15      265.05      217.89     77.62 o 
   2  16  15     1538.45     1410.82     96.57 o 
   3  16  15        4.41       50.46     75.70 o 
   4  16  15      553.68      342.88     82.28 o 
   5  16  15     3462.54     3476.18    117.12 o 
   6  16  15     1289.17     1020.47     96.08 o 
   7  16  15     1386.66     1166.90     96.29 o 
   8  16  15        4.68      -81.03     81.03 o 
   9  16  15     1681.11     1627.96    119.52 o 
  10  16  15      209.68      154.45    122.44 o 
   1  17  15       27.11      164.37     76.27 o 
   2  17  15      789.67      698.99     88.53 o 
   3  17  15     2724.45     2446.54    116.06 o 
   4  17  15      795.71      591.29     93.19 o 
   5  17  15     2560.76     2543.87    122.51 o 
   6  17  15      262.46      219.05    101.49 o 
   7  17  15     1262.45     1102.19    110.24 o 
   8  17  15      980.86      730.80    102.39 o 
   9  17  15     2580.41     2471.33    154.66 o 
   0  18  15     4845.28     5519.39    245.85 o 
   1  18  15      706.81      583.31    100.25 o 
   2  18  15     3086.09     3061.33    130.78 o 
   3  18  15       35.82      -32.42    102.27 o 
   4  18  15       18.70        2.35     92.06 o 
   5  18  15      243.21      120.24     95.92 o 
   6  18  15       29.22       31.61    102.44 o 
   7  18  15     1794.36     1324.92    137.30 o 
   1  19  15      791.42      686.89    118.56 o 
   2  19  15      112.57      126.10    119.77 o 
   3  19  15     1256.47     1052.53    116.10 o 
   4  19  15       31.06      -33.03     96.21 o 
   5  19  15       28.19      -43.38     96.95 o 
   0  20  15       69.46       65.23    167.01 o 
   0   0  16    65904.96    68156.39   1259.63 o 
   1   0  16    25767.14    27098.19    361.71 o 
   2   0  16    90999.07    97078.05   1341.20 o 
   3   0  16     7961.31     8481.96    128.69 o 
   4   0  16     2018.49     1900.87     63.54 o 
   5   0  16      195.27      165.94     37.10 o 
   6   0  16     7424.47     8111.36    161.80 o 
   7   0  16    12306.13    13000.55    220.01 o 
   8   0  16     9239.21     9757.05    180.46 o 
   9   0  16     1852.96     2098.99     92.65 o 
  10   0  16      119.37      194.08     72.12 o 
  11   0  16    14619.04    15248.19    320.90 o 
  12   0  16       90.82       64.73     78.82 o 
  13   0  16     1878.93     1931.31    156.10 o 
  14   0  16     5889.46     6627.86    286.80 o 
  15   0  16      184.71      134.63    134.75 o 
  16   0  16      675.41      573.69    162.00 o 
   1   1  16     9363.11    10081.26    106.79 o 
   2   1  16     1444.30     1286.50     38.65 o 
   3   1  16       64.56       59.76     17.76 o 
   4   1  16      193.54      138.71     22.98 o 
   5   1  16      455.72      347.09     36.31 o 
   6   1  16     3651.71     3545.23     66.58 o 
   7   1  16     1307.83     1139.28     63.15 o 
   8   1  16     2663.21     2666.98     72.22 o 
   9   1  16     1267.98     1185.65     53.26 o 
  10   1  16     2353.28     2528.21     95.16 o 
  11   1  16       41.85      -19.94     52.76 o 
  12   1  16     1593.34     1263.29     77.13 o 
  13   1  16      105.57      112.51     69.75 o 
  14   1  16        5.42       33.95     72.35 o 
  15   1  16      725.58      558.31     89.39 o 
  16   1  16      130.56       84.53     95.00 o 
   0   2  16       77.47       16.32     23.82 o 
   1   2  16      143.58      128.20     22.33 o 
   2   2  16     5473.95     5197.68     70.94 o 
   3   2  16      308.28      215.55     26.42 o 
   4   2  16      367.58      355.35     29.09 o 
   5   2  16     1351.68     1219.61     43.49 o 
   6   2  16      113.65       73.45     31.93 o 
   7   2  16      887.25      942.35     63.59 o 
   8   2  16     1857.10     1782.94     52.27 o 
   9   2  16      987.11      697.39     48.88 o 
  10   2  16      487.43      410.37     49.82 o 
  11   2  16     1906.33     1671.57     71.73 o 
  12   2  16       96.37       79.27     59.53 o 
  13   2  16       57.52        3.87     63.82 o 
  14   2  16     1680.86     1673.39    112.08 o 
  15   2  16      311.15      310.37     91.03 o 
  16   2  16      639.17      574.17    119.23 o 
   1   3  16     1145.77     1010.75     28.92 o 
   2   3  16     3384.52     3319.83     52.84 o 
   3   3  16       73.62       56.06     24.47 o 
   4   3  16     2638.24     2400.55     56.07 o 
   5   3  16    11445.61    11633.07    140.43 o 
   6   3  16        0.40       17.44     28.27 o 
   7   3  16     6571.53     7157.77    104.78 o 
   8   3  16     4244.05     4508.30     81.19 o 
   9   3  16     3479.54     3697.00     94.55 o 
  10   3  16     7741.31     8407.01    120.89 o 
  11   3  16     4451.10     4555.53    111.26 o 
  12   3  16     3934.88     3944.68    118.07 o 
  13   3  16      602.58      623.29     72.79 o 
  14   3  16     1111.77     1027.72     98.87 o 
  15   3  16      596.63      552.77    101.63 o 
  16   3  16     2397.27     2185.45    151.35 o 
   0   4  16    16376.73    16686.13    239.24 o 
   1   4  16     5927.94     6029.68     72.16 o 
   2   4  16    15950.27    17082.85    168.65 o 
   3   4  16      560.39      470.99     30.71 o 
   4   4  16     1667.13     1478.12     43.73 o 
   5   4  16      445.26      369.08     30.89 o 
   6   4  16    21029.64    22873.99    241.09 o 
   7   4  16     6306.61     6568.15     93.90 o 
   8   4  16    10367.92    11147.23    139.98 o 
   9   4  16     5601.54     5921.50     93.98 o 
  10   4  16     3732.75     4146.54    109.54 o 
  11   4  16     4208.24     4912.30    107.31 o 
  12   4  16       29.92       33.63     51.65 o 
  13   4  16       81.40       51.10     65.40 o 
  14   4  16      140.78       96.13     84.36 o 
  15   4  16      618.74      280.36     87.86 o 
  16   4  16      143.33      124.82    108.38 o 
   1   5  16     1054.87     1037.67     45.79 o 
   2   5  16     5042.09     5054.12     76.58 o 
   3   5  16     2941.60     3014.56     51.47 o 
   4   5  16     5168.04     5544.40     79.01 o 
   5   5  16     3180.15     3421.11     67.59 o 
   6   5  16     5671.74     5880.44     95.11 o 
   7   5  16     1729.31     1628.19     56.22 o 
   8   5  16      532.43      381.00     40.67 o 
   9   5  16      960.60      702.85     48.11 o 
  10   5  16      668.94      641.22     51.21 o 
  11   5  16      114.41       92.36     49.31 o 
  12   5  16      305.81      213.30     59.75 o 
  13   5  16      612.51      451.63     73.19 o 
  14   5  16      207.71      400.46     83.37 o 
  15   5  16       14.38      -90.02     90.02 o 
  16   5  16      498.05      358.23    125.39 o 
   0   6  16     1867.71     1952.34    116.89 o 
   1   6  16       61.73       41.14     26.91 o 
   2   6  16       17.31      -16.14     23.95 o 
   3   6  16      115.99       23.49     27.52 o 
   4   6  16     5723.68     5918.96     85.63 o 
   5   6  16       25.51      -13.22     28.30 o 
   6   6  16    13675.29    14904.63    177.67 o 
   7   6  16     1364.41     1090.67     60.69 o 
   8   6  16     9072.71    10100.22    138.43 o 
   9   6  16     1618.99     1499.29     62.30 o 
  10   6  16     5531.48     6154.71    137.87 o 
  11   6  16      310.48      167.88     60.08 o 
  12   6  16     2814.83     2588.72     94.29 o 
  13   6  16       25.94       29.44     71.30 o 
  14   6  16     1225.67      980.39     97.38 o 
  15   6  16      219.46      139.21    108.97 o 
  16   6  16     4035.07     3557.41    459.87 o 
   1   7  16     1427.71     1398.34     49.85 o 
   2   7  16     3292.99     3497.06     65.64 o 
   3   7  16     5024.55     5106.16     90.38 o 
   4   7  16     1500.23     1352.42     46.85 o 
   5   7  16    15393.03    16200.49    192.72 o 
   6   7  16     2439.49     2393.22     70.11 o 
   7   7  16     5038.67     5205.19     88.76 o 
   8   7  16      493.62      406.35     49.92 o 
   9   7  16        7.53       26.92     44.20 o 
  10   7  16     1796.18     1714.27     82.25 o 
  11   7  16     2318.76     2231.75     82.68 o 
  12   7  16      932.52      677.13     79.30 o 
  13   7  16     3527.55     3696.08    159.56 o 
  14   7  16      324.41      316.06     90.17 o 
  15   7  16     3633.47     3650.22    201.40 o 
   0   8  16    12319.72    11917.63    195.43 o 
   1   8  16     6430.12     6631.45     97.48 o 
   2   8  16     4074.76     3723.77     74.73 o 
   3   8  16      125.40       53.86     33.52 o 
   4   8  16      950.16      956.99     48.19 o 
   5   8  16      112.68       65.96     41.14 o 
   6   8  16        8.59       39.60     40.31 o 
   7   8  16      687.09      572.44     49.22 o 
   8   8  16     6342.55     6705.02    122.79 o 
   9   8  16     1097.16     1042.88     68.03 o 
  10   8  16       34.06       51.37     59.04 o 
  11   8  16      814.93      694.68     73.81 o 
  12   8  16     1262.05     1225.36     89.37 o 
  13   8  16      314.95      192.98     82.96 o 
  14   8  16      538.06      332.62    130.39 o 
  15   8  16      366.38      323.02    128.85 o 
   1   9  16      153.97      153.28     36.62 o 
   2   9  16     1948.43     1924.64     57.33 o 
   3   9  16     7224.74     7149.74    113.07 o 
   4   9  16     6863.75     7346.00    112.87 o 
   5   9  16      600.32      407.17     44.78 o 
   6   9  16     5459.07     6144.04    109.82 o 
   7   9  16       72.84       31.29     46.16 o 
   8   9  16        1.65       -2.01     53.75 o 
   9   9  16      487.98      373.44     62.34 o 
  10   9  16     1345.26     1334.17     80.78 o 
  11   9  16      265.56      163.96     72.92 o 
  12   9  16      914.80      754.95     88.89 o 
  13   9  16      162.51      169.68     89.04 o 
  14   9  16      284.98      120.97    100.48 o 
   0  10  16     3992.35     4747.00    124.04 o 
   1  10  16     1738.78     1686.19     60.03 o 
   2  10  16     1936.89     1895.30     59.83 o 
   3  10  16      909.01      761.65     48.14 o 
   4  10  16     5665.65     5814.83    106.67 o 
   5  10  16     1494.82     1344.23     61.94 o 
   6  10  16     6680.49     6638.55    116.81 o 
   7  10  16      446.11      295.29     56.53 o 
   8  10  16     5575.61     5817.33    123.31 o 
   9  10  16      349.87      276.10     63.98 o 
  10  10  16     3074.23     3174.63    109.30 o 
  11  10  16      755.99      624.21     90.60 o 
  12  10  16      964.00      765.99     90.45 o 
  13  10  16       11.20      -88.23     88.23 o 
  14  10  16     3493.07     3258.23    166.93 o 
   1  11  16     5930.28     6150.96    103.71 o 
   2  11  16      740.18      501.45     45.21 o 
   3  11  16     8815.97    10032.15    149.42 o 
   4  11  16        7.23       74.56     42.05 o 
   5  11  16    23669.27    25899.71    326.95 o 
   6  11  16     1064.61      961.25     64.16 o 
   7  11  16     4804.35     5415.45    112.74 o 
   8  11  16       99.75       45.76     60.35 o 
   9  11  16     4703.47     5048.51    124.72 o 
  10  11  16        4.80       -8.40     71.75 o 
  11  11  16      231.27       92.53     80.86 o 
  12  11  16     1667.28     1324.93    120.25 o 
  13  11  16     1258.05     1041.81    112.55 o 
   0  12  16    26621.03    28755.96    514.23 o 
   1  12  16      326.79      228.54     58.29 o 
   2  12  16     3883.03     4255.91     88.04 o 
   3  12  16        3.08      -48.16     57.14 o 
   4  12  16       30.66       81.58     53.11 o 
   5  12  16        0.20      -55.59     55.59 o 
   6  12  16     1537.39     1553.88     76.55 o 
   7  12  16      263.00      263.95     63.81 o 
   8  12  16       13.92      -29.64     65.80 o 
   9  12  16       15.14      -12.42     65.94 o 
  10  12  16     1272.13     1134.24     94.72 o 
  11  12  16      534.07      475.88     96.35 o 
  12  12  16     2844.90     2783.88    142.65 o 
  13  12  16       54.20      134.68    103.09 o 
   1  13  16      966.86      944.00     60.68 o 
   2  13  16      717.43      704.11     62.75 o 
   3  13  16     1130.60      948.89     71.29 o 
   4  13  16     2037.96     2065.88    103.75 o 
   5  13  16      844.07      894.29     69.23 o 
   6  13  16      340.65      241.51     65.95 o 
   7  13  16      444.31      310.49     69.32 o 
   8  13  16      437.18      315.64     73.93 o 
   9  13  16       53.90       59.03     72.03 o 
  10  13  16      792.01      776.01     98.83 o 
  11  13  16      245.70      212.56     91.34 o 
  12  13  16     1125.57      789.39    122.35 o 
   0  14  16        7.68       52.46     66.97 o 
   1  14  16     5338.42     6171.24    127.79 o 
   2  14  16       75.62       17.27     53.93 o 
   3  14  16     2658.38     2852.09     99.28 o 
   4  14  16     1131.36     1197.00     79.53 o 
   5  14  16      703.96      535.85     79.75 o 
   6  14  16     4827.23     5614.77    137.01 o 
   7  14  16      107.81       20.73     74.04 o 
   8  14  16     2189.00     2244.67    102.98 o 
   9  14  16     2128.59     2163.78    123.01 o 
  10  14  16     1738.61     1730.32    120.81 o 
  11  14  16     1255.66     1109.26    108.50 o 
   1  15  16       38.11       90.13     65.05 o 
   2  15  16     5011.61     5329.05    171.70 o 
   3  15  16      935.95      992.05     81.36 o 
   4  15  16     3770.83     4130.25    125.04 o 
   5  15  16     5336.15     5803.68    155.94 o 
   6  15  16      832.02      784.47     86.57 o 
   7  15  16      101.17      186.85     83.02 o 
   8  15  16     1359.30     1191.92    103.12 o 
   9  15  16        1.27      -31.96     94.46 o 
  10  15  16     2829.50     2375.83    149.02 o 
   0  16  16     2807.08     2852.84    160.70 o 
   1  16  16       13.29       79.88     76.53 o 
   2  16  16      600.50      408.02     88.16 o 
   3  16  16       88.54       72.51     78.63 o 
   4  16  16      373.25      222.93     82.18 o 
   5  16  16      482.08      370.80     79.71 o 
   6  16  16     2204.33     2111.05    113.55 o 
   7  16  16       67.66       13.33     93.23 o 
   8  16  16     2005.99     1738.82    122.02 o 
   9  16  16      573.59      407.14     98.04 o 
   1  17  16       30.23      -65.23     73.78 o 
   2  17  16        0.09       15.43     79.35 o 
   3  17  16      863.43      678.77     89.00 o 
   4  17  16       23.55       58.00    100.70 o 
   5  17  16      105.83      -71.02     86.11 o 
   6  17  16      515.77      542.60    101.21 o 
   7  17  16       56.25      -87.32     89.54 o 
   8  17  16      593.06      416.03    116.70 o 
   0  18  16      355.44      360.60    137.12 o 
   1  18  16      689.69      568.36    107.03 o 
   2  18  16      453.46      382.90     98.31 o 
   3  18  16     2015.13     1953.82    125.50 o 
   4  18  16     1220.48     1035.67    116.05 o 
   5  18  16       25.52       40.69     93.11 o 
   6  18  16      786.41      332.15    100.56 o 
   1  19  16       21.13      129.58    117.61 o 
   2  19  16     2241.31     2041.12    156.33 o 
   3  19  16      502.35      164.42    102.02 o 
   4  19  16     1844.76     1752.42    132.41 o 
   1   1  17      723.13      702.10     34.35 o 
   2   1  17    11518.07    12103.17    133.40 o 
   3   1  17     5432.19     5471.90     73.92 o 
   4   1  17    15672.31    16207.75    185.72 o 
   5   1  17     1433.95     1445.16     50.34 o 
   6   1  17     2063.68     1796.59     56.68 o 
   7   1  17       61.70       39.58     36.82 o 
   8   1  17      923.05      779.70     50.71 o 
   9   1  17      194.62      134.18     40.97 o 
  10   1  17    15291.03    17172.66    223.07 o 
  11   1  17     5085.10     5387.87    115.43 o 
  12   1  17     1915.32     1873.53     94.49 o 
  13   1  17      257.96      160.79     80.33 o 
  14   1  17     1745.44     1444.97    125.51 o 
  15   1  17        1.12       64.67     89.64 o 
  16   1  17        1.89      -94.13    103.07 o 
   0   2  17       65.53       12.00     31.20 o 
   1   2  17     2293.64     2219.56     50.88 o 
   2   2  17     2045.92     1938.77     43.57 o 
   3   2  17     1848.78     1869.28     44.87 o 
   4   2  17     1184.52     1000.61     50.68 o 
   5   2  17     2807.88     3068.98     60.70 o 
   6   2  17      735.74      607.56     40.12 o 
   7   2  17      376.12      309.68     41.46 o 
   8   2  17     3119.84     3124.69     71.01 o 
   9   2  17     1640.24     1434.45     66.76 o 
  10   2  17    12054.73    13100.16    191.84 o 
  11   2  17     1259.20     1079.69     71.74 o 
  12   2  17     3423.61     3634.57    120.34 o 
  13   2  17     2013.98     1987.49    100.60 o 
  14   2  17     1281.70     1377.64    114.50 o 
  15   2  17      116.01      136.65    108.44 o 
  16   2  17      880.12      631.58    123.29 o 
   1   3  17        0.48        1.65     24.93 o 
   2   3  17     1184.05     1119.82     33.79 o 
   3   3  17      146.46       84.36     24.07 o 
   4   3  17     2925.42     3041.36     59.91 o 
   5   3  17      389.53      262.48     35.41 o 
   6   3  17      455.83      376.33     36.71 o 
   7   3  17      977.45      853.80     48.91 o 
   8   3  17     1390.88     1299.29     70.08 o 
   9   3  17      836.27      793.00     61.21 o 
  10   3  17     3412.97     3317.56    109.34 o 
  11   3  17     1332.97     1280.48     94.85 o 
  12   3  17     1050.56      907.07     73.49 o 
  13   3  17        0.90       32.90     77.18 o 
  14   3  17      698.48      385.16     88.23 o 
  15   3  17      285.69      370.40    140.97 o 
  16   3  17      105.71       44.38    118.22 o 
   0   4  17     6116.80     6234.66    115.09 o 
   1   4  17      111.71       72.54     21.02 o 
   2   4  17      192.32      102.48     20.78 o 
   3   4  17     2404.55     2520.41     50.03 o 
   4   4  17       29.39       24.32     26.20 o 
   5   4  17     5208.29     5565.17     84.15 o 
   6   4  17     5248.16     5168.29     91.03 o 
   7   4  17     4898.30     5095.02    105.14 o 
   8   4  17     3249.43     3328.17     75.88 o 
   9   4  17      608.83      368.47     48.36 o 
  10   4  17     1347.16     1138.01     69.00 o 
  11   4  17      144.72      121.81     52.37 o 
  12   4  17      392.28      296.55     69.44 o 
  13   4  17      530.74      445.82     80.67 o 
  14   4  17     2635.41     2598.64    167.23 o 
  15   4  17     1751.95     1790.50    129.32 o 
  16   4  17      852.18      768.09    139.21 o 
   1   5  17     1970.32     2046.30     51.22 o 
   2   5  17    35605.61    37435.78    395.55 o 
   3   5  17    11387.71    11935.36    138.84 o 
   4   5  17    26247.09    27277.19    276.00 o 
   5   5  17     4141.81     4274.04     82.32 o 
   6   5  17    11431.54    12059.61    155.84 o 
   7   5  17       15.20       -0.04     38.15 o 
   8   5  17     1387.08     1347.79     56.89 o 
   9   5  17       47.47       63.26     42.39 o 
  10   5  17       11.22        9.83     49.61 o 
  11   5  17     1814.51     1720.35     80.23 o 
  12   5  17     2270.84     2421.15    121.58 o 
  13   5  17      919.57      891.79     86.25 o 
  14   5  17     7709.94     8201.80    192.76 o 
  15   5  17       34.72       11.51    107.98 o 
   0   6  17     5575.35     5768.28    112.99 o 
   1   6  17      295.49      272.11     25.63 o 
   2   6  17     1751.79     1527.31     57.77 o 
   3   6  17     1153.10      991.31     40.82 o 
   4   6  17      611.16      463.63     38.55 o 
   5   6  17       80.88       49.02     30.67 o 
   6   6  17     1256.18     1030.87     51.44 o 
   7   6  17        4.69      -38.50     38.50 o 
   8   6  17        8.49      -18.42     41.38 o 
   9   6  17      478.03      359.94     53.35 o 
  10   6  17     3466.19     3466.25    130.87 o 
  11   6  17      422.66      365.77     61.71 o 
  12   6  17     4368.37     5208.76    132.86 o 
  13   6  17       38.99       74.11     77.76 o 
  14   6  17     2919.01     2971.97    125.95 o 
  15   6  17        6.53       96.36    120.09 o 
   1   7  17      395.98      326.01     35.83 o 
   2   7  17     2135.21     2191.02     68.67 o 
   3   7  17     2396.28     2525.13     77.45 o 
   4   7  17      326.27      174.00     36.04 o 
   5   7  17     2410.37     2391.20     67.57 o 
   6   7  17    18747.85    20762.91    232.76 o 
   7   7  17     1603.58     1621.95     66.59 o 
   8   7  17     1866.28     1881.96     68.75 o 
   9   7  17       99.23       53.26     53.86 o 
  10   7  17     1023.30      775.67     65.22 o 
  11   7  17      329.63      289.13     69.67 o 
  12   7  17      589.21      383.07     85.52 o 
  13   7  17      345.14      227.20     92.23 o 
  14   7  17       45.81       51.15     86.69 o 
  15   7  17      800.33      642.18    122.91 o 
   0   8  17     3151.60     2866.61     96.09 o 
   1   8  17       33.96       -2.05     32.51 o 
   2   8  17      239.80      148.41     35.28 o 
   3   8  17     2156.49     2156.13     63.43 o 
   4   8  17     7116.94     7373.97    117.61 o 
   5   8  17     4979.30     5257.31     96.99 o 
   6   8  17    11109.80    12579.76    170.73 o 
   7   8  17     3272.79     3714.26    106.58 o 
   8   8  17     1787.47     1711.21     70.91 o 
   9   8  17     1330.93     1128.77     74.77 o 
  10   8  17       74.64      -29.07     66.49 o 
  11   8  17       57.43      -33.10     73.73 o 
  12   8  17     1529.38     1497.42    123.92 o 
  13   8  17        7.20       -5.97     82.34 o 
  14   8  17     2828.95     2921.87    147.12 o 
   1   9  17      816.87      739.87     45.80 o 
   2   9  17      154.15      109.90     35.79 o 
   3   9  17     5390.51     5831.24    102.34 o 
   4   9  17    17819.36    20158.99    240.09 o 
   5   9  17     3466.25     3506.22    132.83 o 
   6   9  17    22180.29    24870.11    284.42 o 
   7   9  17      524.93      402.42     55.30 o 
   8   9  17    10465.74    11614.42    182.89 o 
   9   9  17      329.77      254.49     61.96 o 
  10   9  17       28.77       18.84     70.63 o 
  11   9  17      622.92      434.13     74.77 o 
  12   9  17     4794.62     5261.26    150.74 o 
  13   9  17     1004.40      877.38    106.50 o 
  14   9  17     4659.44     4597.48    196.59 o 
   0  10  17       38.29       32.68     52.30 o 
   1  10  17      827.95      779.00     48.70 o 
   2  10  17       16.04       71.96     40.87 o 
   3  10  17      946.33      846.41     49.01 o 
   4  10  17     2694.43     2665.93     98.34 o 
   5  10  17        0.79       -9.82     47.42 o 
   6  10  17      700.85      612.26     55.35 o 
   7  10  17       25.17      -50.49     50.49 o 
   8  10  17     3190.26     3081.89     95.24 o 
   9  10  17     1358.17     1253.95     85.00 o 
  10  10  17     1710.66     1480.84     88.39 o 
  11  10  17       92.35       79.08     71.60 o 
  12  10  17      286.81      284.93     86.82 o 
  13  10  17        1.33        7.05     98.92 o 
  14  10  17      912.24      819.49    131.71 o 
   1  11  17      344.99      254.85     43.25 o 
   2  11  17     4733.03     4495.18     92.93 o 
   3  11  17     1493.59     1329.90     68.99 o 
   4  11  17     4010.53     4174.98     98.60 o 
   5  11  17     1644.38     1655.30     79.43 o 
   6  11  17     3578.53     3888.05    116.41 o 
   7  11  17      704.25      556.78     60.70 o 
   8  11  17       62.82       85.00     62.11 o 
   9  11  17      194.11      145.08     69.73 o 
  10  11  17     1492.38     1615.37     94.14 o 
  11  11  17     3190.49     3192.17    125.37 o 
  12  11  17      743.96      525.69    100.49 o 
  13  11  17      230.32      105.60    108.73 o 
   0  12  17     8244.24     8637.05    225.08 o 
   1  12  17     2001.42     1618.42     68.42 o 
   2  12  17     1313.02     1212.53     63.40 o 
   3  12  17       90.20      101.13     52.03 o 
   4  12  17       24.95      -42.83     51.93 o 
   5  12  17      463.51      378.22     59.53 o 
   6  12  17       20.67      -25.74     55.28 o 
   7  12  17     1572.64     1572.93     81.28 o 
   8  12  17      360.93      290.84     71.06 o 
   9  12  17       25.54       -0.53     74.70 o 
  10  12  17       40.01       55.85     75.31 o 
  11  12  17       11.01      -83.33     93.10 o 
  12  12  17     2783.92     2585.52    136.59 o 
   1  13  17        8.57      -31.65     50.40 o 
   2  13  17      358.08      245.38     65.18 o 
   3  13  17       98.25      111.91     58.16 o 
   4  13  17     7036.50     7587.92    149.12 o 
   5  13  17     1608.12     1585.17     82.24 o 
   6  13  17     7001.44     8380.25    162.79 o 
   7  13  17     2514.48     2307.05    106.75 o 
   8  13  17     2512.52     2433.55    105.17 o 
   9  13  17      805.50      573.26     84.05 o 
  10  13  17     1356.29     1114.21    107.24 o 
  11  13  17      397.24      320.64    102.91 o 
  12  13  17      781.53      746.60    128.36 o 
   0  14  17     7250.67     7873.46    195.82 o 
   1  14  17      994.47     1004.50     73.92 o 
   2  14  17     2711.18     2853.40    106.06 o 
   3  14  17       47.06      -62.14     62.14 o 
   4  14  17       42.24       67.18     70.77 o 
   5  14  17        6.55      139.94     75.51 o 
   6  14  17      966.73      858.78     90.84 o 
   7  14  17      740.16      860.43     93.23 o 
   8  14  17      464.09      260.16     81.69 o 
   9  14  17      192.13      195.77     90.07 o 
  10  14  17      188.90       35.78     99.49 o 
  11  14  17      447.64      398.17     99.68 o 
   1  15  17      607.29      456.37     70.48 o 
   2  15  17     1247.07     1193.94     90.98 o 
   3  15  17      402.95      330.10     78.12 o 
   4  15  17     1876.87     1909.60    103.11 o 
   5  15  17       16.30       -1.16     88.07 o 
   6  15  17       42.35      -12.73     83.12 o 
   7  15  17      350.33      310.73     88.88 o 
   8  15  17      716.57      569.04    100.22 o 
   9  15  17      144.64       51.78     95.00 o 
  10  15  17      188.85      139.43    111.52 o 
   0  16  17    15824.79    19306.27    679.43 o 
   1  16  17     1609.60     1570.57     91.90 o 
   2  16  17     6831.69     7837.34    184.83 o 
   3  16  17       17.94       39.45     69.36 o 
   4  16  17      942.72      751.34     91.70 o 
   5  16  17      134.44      166.15     86.07 o 
   6  16  17      267.32      159.61     90.55 o 
   7  16  17      116.60      111.73     95.73 o 
   8  16  17     5234.00     5392.13    245.55 o 
   9  16  17      120.33      227.89    107.64 o 
   1  17  17      238.60      180.98     94.64 o 
   2  17  17       88.88       68.70     82.55 o 
   3  17  17      307.42      131.79     95.05 o 
   4  17  17      434.13      406.09    102.34 o 
   5  17  17      212.47      -12.64     95.77 o 
   6  17  17     1119.73      923.98    124.36 o 
   7  17  17      118.81       40.47    109.85 o 
   0  18  17      972.96     1005.49    168.02 o 
   1  18  17     2032.68     2387.94    167.20 o 
   2  18  17      466.86      339.96    104.13 o 
   3  18  17       13.98      -75.69    102.95 o 
   4  18  17       40.63       92.68     98.85 o 
   5  18  17       46.31      -31.85    102.79 o 
   1  19  17        8.51      -29.90    105.33 o 
   2  19  17       26.64      -52.06    113.47 o 
   0   0  18    64941.41    72535.07   1403.73 o 
   1   0  18     3469.89     3617.51     91.13 o 
   2   0  18     2025.94     2013.99     67.02 o 
   3   0  18      819.11      810.57     57.04 o 
   4   0  18     3612.58     3826.48    106.64 o 
   5   0  18     6902.15     7664.46    165.69 o 
   6   0  18    10019.81    10916.09    234.54 o 
   7   0  18     1425.12     1388.92     98.66 o 
   8   0  18    13813.80    15469.92    297.99 o 
   9   0  18     1712.50     1560.77     83.68 o 
  10   0  18    14873.55    16540.54    373.33 o 
  11   0  18     2137.14     1895.95    212.99 o 
  12   0  18      337.85      263.13    101.65 o 
  13   0  18     4278.16     4442.63    200.80 o 
  14   0  18        1.49      -41.67    119.18 o 
  15   0  18       41.29      -44.52    121.22 o 
  16   0  18     1187.98     1155.08    186.68 o 
   1   1  18     1278.01     1131.01     40.35 o 
   2   1  18      336.93      294.81     33.87 o 
   3   1  18     1820.77     1690.36     52.23 o 
   4   1  18      979.23      861.51     40.76 o 
   5   1  18     3416.58     3479.78     75.17 o 
   6   1  18       23.30       42.91     36.95 o 
   7   1  18     4669.73     4529.98     94.32 o 
   8   1  18       10.58       50.94     44.26 o 
   9   1  18     5185.81     5513.47    114.89 o 
  10   1  18        2.37      -50.16     50.16 o 
  11   1  18     1712.27     1682.32     94.72 o 
  12   1  18      341.76      226.70     67.17 o 
  13   1  18     1155.70     1043.02     90.22 o 
  14   1  18       61.66      137.84     87.56 o 
  15   1  18      241.85      278.51     92.80 o 
  16   1  18      185.36      133.49    116.81 o 
   0   2  18     3010.68     3031.30     82.95 o 
   1   2  18       28.94       -5.42     26.58 o 
   2   2  18     4759.52     4820.13     74.60 o 
   3   2  18     2346.23     2233.30     49.82 o 
   4   2  18      803.36      788.58     38.29 o 
   5   2  18     4156.20     4122.20     80.24 o 
   6   2  18      205.35      155.12     36.13 o 
   7   2  18     7282.30     7297.27    117.69 o 
   8   2  18       27.32       -5.63     35.74 o 
   9   2  18     5721.59     6350.90    120.64 o 
  10   2  18      446.14      359.53     55.53 o 
  11   2  18       71.34       31.15     59.57 o 
  12   2  18      545.29      372.18     68.27 o 
  13   2  18       97.36       67.00     71.03 o 
  14   2  18       43.94       71.26     90.49 o 
  15   2  18       20.81      -64.84     94.64 o 
   1   3  18      326.27      247.30     28.29 o 
   2   3  18     1361.72     1325.59     48.35 o 
   3   3  18     9625.92    10831.61    130.95 o 
   4   3  18     2249.29     2054.77     54.40 o 
   5   3  18    18172.15    19658.87    236.25 o 
   6   3  18      675.92      578.26     44.01 o 
   7   3  18      280.31      161.29     40.29 o 
   8   3  18     1660.04     1456.40     63.76 o 
   9   3  18     3507.42     3836.68     91.88 o 
  10   3  18      851.88      625.94     63.44 o 
  11   3  18     6029.55     6649.68    137.19 o 
  12   3  18     3805.91     3922.04    147.37 o 
  13   3  18     2638.46     2623.11    187.18 o 
  14   3  18     1348.74     1297.21    117.36 o 
  15   3  18       96.10       74.63    102.95 o 
   0   4  18    22905.28    24706.28    420.30 o 
   1   4  18    11011.52    11544.44    154.04 o 
   2   4  18    19700.38    20532.78    217.74 o 
   3   4  18     2223.66     2055.08     60.55 o 
   4   4  18      728.46      640.97     42.37 o 
   5   4  18        1.95      -13.88     38.51 o 
   6   4  18       22.64       14.34     36.88 o 
   7   4  18     2396.05     2201.99     72.38 o 
   8   4  18    16632.40    18799.79    239.03 o 
   9   4  18     1079.83     1040.55     64.24 o 
  10   4  18     4157.89     4462.67    109.25 o 
  11   4  18     4763.48     5045.14    126.23 o 
  12   4  18      293.31      283.00     80.85 o 
  13   4  18     3683.03     3752.63    141.55 o 
  14   4  18      875.22      872.80    107.34 o 
  15   4  18      187.54      109.43    120.05 o 
   1   5  18      892.71      811.38     47.00 o 
   2   5  18     1221.51     1112.19     44.26 o 
   3   5  18     6275.99     6151.45     96.78 o 
   4   5  18        2.05       20.45     35.17 o 
   5   5  18      118.89       21.89     32.24 o 
   6   5  18      253.53      153.93     41.13 o 
   7   5  18    11082.22    12050.45    167.32 o 
   8   5  18      852.51      683.40     56.97 o 
   9   5  18     2433.21     2367.93     80.47 o 
  10   5  18        7.75      -38.94     52.98 o 
  11   5  18        6.34      -28.28     58.83 o 
  12   5  18       57.79      -74.47     74.47 o 
  13   5  18      268.03      124.55     80.92 o 
  14   5  18       16.25       -2.10     92.58 o 
  15   5  18      570.97      697.67    125.60 o 
   0   6  18     3948.44     4005.46    122.28 o 
   1   6  18     9869.78    10414.59    135.19 o 
   2   6  18     1812.31     1533.39     51.74 o 
   3   6  18       68.15       53.54     31.15 o 
   4   6  18      102.68       16.39     34.70 o 
   5   6  18      570.59      509.71     40.35 o 
   6   6  18     6358.88     6443.61    110.35 o 
   7   6  18     2885.76     3316.71     82.41 o 
   8   6  18     2127.35     2003.29     71.04 o 
   9   6  18     3992.68     4193.52    100.95 o 
  10   6  18      800.10      620.74     69.35 o 
  11   6  18      524.19      501.33     66.89 o 
  12   6  18     1007.81      906.04     91.81 o 
  13   6  18     3946.57     3956.85    138.74 o 
  14   6  18      712.37      572.39     99.26 o 
  15   6  18     4686.15     4923.71    238.56 o 
   1   7  18     9956.59    10058.74    135.45 o 
   2   7  18      735.75      727.36     46.01 o 
   3   7  18     9863.44    10544.22    136.21 o 
   4   7  18     9415.75    10279.37    142.05 o 
   5   7  18    21597.08    23411.38    273.62 o 
   6   7  18    14259.40    16279.76    207.27 o 
   7   7  18       83.57      113.06     49.40 o 
   8   7  18     9102.62     9793.01    181.84 o 
   9   7  18      298.24      233.46     59.89 o 
  10   7  18      153.85      104.75     61.43 o 
  11   7  18     3106.73     3264.51    121.96 o 
  12   7  18      368.71      236.54     90.92 o 
  13   7  18     1083.26     1105.91    131.35 o 
  14   7  18      341.49      378.42    101.76 o 
   0   8  18     5910.88     6142.41    132.99 o 
   1   8  18     1219.26     1231.85     53.85 o 
   2   8  18       10.40      -35.97     35.97 o 
   3   8  18     2618.17     2692.08     80.89 o 
   4   8  18     1396.64     1118.99     55.48 o 
   5   8  18     3220.23     2889.43     76.79 o 
   6   8  18       32.77        0.70     43.58 o 
   7   8  18     1357.43     1211.37     64.16 o 
   8   8  18      275.33      244.56     51.23 o 
   9   8  18        4.09      136.97     62.19 o 
  10   8  18      419.27      323.22     74.72 o 
  11   8  18      265.92      279.80     81.02 o 
  12   8  18     3605.43     3605.19    144.65 o 
  13   8  18      474.23      339.62     93.75 o 
  14   8  18      105.12       52.42    103.56 o 
   1   9  18      545.28      451.83     45.84 o 
   2   9  18     2145.48     1986.57     83.14 o 
   3   9  18     6999.61     7714.28    128.11 o 
   4   9  18      725.70      512.12     49.33 o 
   5   9  18     5512.52     5986.43    106.39 o 
   6   9  18       20.06        9.00     47.38 o 
   7   9  18     2688.91     2659.22    109.04 o 
   8   9  18      436.25      367.40     68.15 o 
   9   9  18       19.81      -25.34     65.05 o 
  10   9  18     2736.50     2746.27    132.11 o 
  11   9  18     3492.00     3480.44    124.56 o 
  12   9  18       98.95      142.83     81.01 o 
  13   9  18       38.12       -5.08     97.47 o 
  14   9  18       35.13        9.27    117.90 o 
   0  10  18      319.35      282.43     61.86 o 
   1  10  18     1913.17     1750.48     61.03 o 
   2  10  18      141.08      119.42     45.97 o 
   3  10  18     1560.59     1428.89     69.67 o 
   4  10  18      770.21      566.39     57.69 o 
   5  10  18     6757.16     7524.02    137.07 o 
   6  10  18     1006.94      862.15     61.56 o 
   7  10  18     6411.88     7108.21    135.44 o 
   8  10  18     2389.60     2286.24    110.39 o 
   9  10  18     6162.85     6769.35    151.43 o 
  10  10  18     1410.98     1442.07     94.98 o 
  11  10  18       23.96       -3.86     70.95 o 
  12  10  18      148.26       -0.07    103.50 o 
  13  10  18      165.20      -22.62    107.28 o 
   1  11  18      971.03      872.40     57.11 o 
   2  11  18     3355.43     3316.11     87.34 o 
   3  11  18      773.34      706.42     63.43 o 
   4  11  18     5088.15     5778.66    123.59 o 
   5  11  18     8174.45     8799.31    154.01 o 
   6  11  18     1947.62     2057.74     97.11 o 
   7  11  18     3106.77     3198.87    104.40 o 
   8  11  18     2849.79     2807.04    119.53 o 
   9  11  18     2063.36     2128.21    104.81 o 
  10  11  18      464.36      462.69     86.78 o 
  11  11  18       34.95      -95.62    101.71 o 
  12  11  18     2702.16     2699.98    147.64 o 
  13  11  18       16.00      -90.42    129.58 o 
   0  12  18      340.73      244.38     90.90 o 
   1  12  18      774.45      554.79     59.24 o 
   2  12  18       28.76       48.09     54.93 o 
   3  12  18       59.16       66.37     53.91 o 
   4  12  18     1312.65     1149.14     82.99 o 
   5  12  18     2550.77     2574.90    105.86 o 
   6  12  18     1389.57     1379.70     83.00 o 
   7  12  18     3114.94     3419.07    117.95 o 
   8  12  18      150.06      128.47     72.25 o 
   9  12  18      620.12      675.65     88.30 o 
  10  12  18      157.59      180.40     86.50 o 
  11  12  18      138.18       99.41     98.60 o 
  12  12  18      330.50       31.61    115.53 o 
   1  13  18     1451.07     1270.12     73.25 o 
   2  13  18      546.65      445.71     65.32 o 
   3  13  18     3822.34     4111.55    118.44 o 
   4  13  18        6.79        4.37     66.95 o 
   5  13  18     2170.26     2304.70     99.08 o 
   6  13  18     1246.73     1285.81     91.01 o 
   7  13  18      110.97      197.87     75.67 o 
   8  13  18      524.47      443.61     94.45 o 
   9  13  18      188.57      174.93     83.34 o 
  10  13  18      665.37      567.07    104.21 o 
  11  13  18     1431.01     1259.44    132.04 o 
   0  14  18     5378.65     6185.73    168.72 o 
   1  14  18      449.04      250.07     65.47 o 
   2  14  18     2815.43     3028.39    106.32 o 
   3  14  18        1.27      -61.38     61.38 o 
   4  14  18      420.56      392.76     76.63 o 
   5  14  18      167.39      140.47     75.92 o 
   6  14  18      261.85      136.87     85.47 o 
   7  14  18      627.28      393.38     88.96 o 
   8  14  18     1996.15     1948.79    112.57 o 
   9  14  18     1170.56     1034.21    100.58 o 
  10  14  18      757.84      428.18    111.02 o 
   1  15  18      389.36      316.16     74.79 o 
   2  15  18     5621.93     6339.01    168.71 o 
   3  15  18      858.97      802.84     90.32 o 
   4  15  18     8512.08     9718.36    263.48 o 
   5  15  18      243.66      187.50     83.41 o 
   6  15  18     2057.98     1975.44    112.08 o 
   7  15  18     1647.90     1632.57    121.70 o 
   8  15  18     1021.13     1031.44    111.73 o 
   9  15  18     4693.81     4867.16    171.50 o 
   0  16  18      151.15      102.47    117.92 o 
   1  16  18     4169.17     4404.68    139.09 o 
   2  16  18        0.66      147.82     81.52 o 
   3  16  18     5004.14     5493.54    149.55 o 
   4  16  18      313.36      318.55     88.44 o 
   5  16  18       24.21       79.05     91.56 o 
   6  16  18      150.94      258.53     94.41 o 
   7  16  18      202.07      290.73    102.17 o 
   8  16  18      235.40      217.72    108.74 o 
   1  17  18       98.68      137.61     93.10 o 
   2  17  18       81.27        5.68     96.35 o 
   3  17  18        5.21      119.62     95.95 o 
   4  17  18       93.21       55.28    100.97 o 
   5  17  18      114.67      143.26    106.52 o 
   6  17  18     1095.61      797.68    129.76 o 
   0  18  18     4508.73     5405.98    297.41 o 
   1  18  18    10127.23    11751.95    310.38 o 
   2  18  18     2206.17     2024.12    142.62 o 
   3  18  18     1164.76      850.21    114.79 o 
   4  18  18      942.38      742.57    121.78 o 
   1   1  19     2492.61     2400.08     69.14 o 
   2   1  19      730.01      629.43     43.73 o 
   3   1  19      174.51      122.87     27.00 o 
   4   1  19     1649.39     1483.81     53.27 o 
   5   1  19        1.42      -34.35     34.35 o 
   6   1  19       79.57       41.90     36.66 o 
   7   1  19     6056.94     6319.25    111.99 o 
   8   1  19      978.66      909.18     55.60 o 
   9   1  19    10461.67    11689.29    183.73 o 
  10   1  19       64.99       28.35     55.13 o 
  11   1  19     3685.36     3706.83    154.53 o 
  12   1  19      167.71       71.91     68.36 o 
  13   1  19      767.81      579.24     88.48 o 
  14   1  19       47.91       69.90     90.76 o 
  15   1  19      179.11      332.66    119.26 o 
   0   2  19    26694.73    29135.85    454.01 o 
   1   2  19    90688.69   100125.39   1012.94 o 
   2   2  19     9246.11     9615.36    121.37 o 
   3   2  19      557.52      353.61     30.47 o 
   4   2  19       41.05       30.17     27.70 o 
   5   2  19     1173.30     1080.85     67.43 o 
   6   2  19      158.60      153.46     37.14 o 
   7   2  19    17009.01    17875.67    237.03 o 
   8   2  19     2844.30     3007.23    122.01 o 
   9   2  19    21076.76    24073.40    330.79 o 
  10   2  19     1609.82     1648.93     99.23 o 
  11   2  19     2360.47     2333.57    134.93 o 
  12   2  19       42.21        8.11     76.47 o 
  13   2  19       83.33       84.48     85.57 o 
  14   2  19     2441.28     2070.73    175.24 o 
  15   2  19      109.53      163.03     97.77 o 
   1   3  19       18.52       65.77     35.72 o 
   2   3  19     3107.62     3300.93     75.54 o 
   3   3  19     2118.83     2089.85     62.11 o 
   4   3  19     3382.54     3485.30     72.63 o 
   5   3  19      433.85      435.90     47.34 o 
   6   3  19    19825.33    21698.34    283.45 o 
   7   3  19      789.87      692.43     57.48 o 
   8   3  19     3317.37     3223.79    118.88 o 
   9   3  19       20.69       35.95     48.78 o 
  10   3  19     1325.39     1374.42     90.08 o 
  11   3  19      375.01      179.29     73.55 o 
  12   3  19     1618.93     1617.39    103.16 o 
  13   3  19     1068.14      850.36    100.93 o 
  14   3  19     7731.99     8465.06    233.60 o 
  15   3  19      275.11      325.35    123.10 o 
   0   4  19      138.02       41.00     55.03 o 
   1   4  19     1925.24     1918.92     67.78 o 
   2   4  19      394.86      261.22     39.03 o 
   3   4  19        4.02       49.07     33.64 o 
   4   4  19     1230.06     1126.21     55.39 o 
   5   4  19     1392.97     1217.05     52.66 o 
   6   4  19     3919.15     4146.83    105.45 o 
   7   4  19      974.47      874.85     63.28 o 
   8   4  19      633.13      612.22     61.82 o 
   9   4  19     1461.46     1443.58     75.12 o 
  10   4  19     1147.36     1049.92     74.88 o 
  11   4  19      275.94      335.45     79.57 o 
  12   4  19      129.23       50.87     74.51 o 
  13   4  19      254.88      271.40     94.47 o 
  14   4  19       21.50       42.92    101.99 o 
  15   4  19     1352.85     1022.24    142.31 o 
   1   5  19       72.07       31.44     47.17 o 
   2   5  19     3047.84     3004.62     71.93 o 
   3   5  19      168.60       64.16     36.69 o 
   4   5  19     1195.79     1032.07     52.48 o 
   5   5  19       61.79       33.49     34.98 o 
   6   5  19      153.92       70.66     48.70 o 
   7   5  19     1317.15     1210.26     63.46 o 
   8   5  19     3620.05     3929.63     93.25 o 
   9   5  19     3770.09     3840.09     94.10 o 
  10   5  19    14857.49    17179.16    246.30 o 
  11   5  19      530.30      413.30     74.86 o 
  12   5  19     1713.12     1826.45    100.74 o 
  13   5  19     3160.54     3456.05    136.40 o 
  14   5  19       40.95      -37.98    100.09 o 
  15   5  19     4509.37     5173.71    294.85 o 
   0   6  19    12323.88    13046.91    239.24 o 
   1   6  19     8631.93     9262.89    130.03 o 
   2   6  19     8197.17     8767.88    131.46 o 
   3   6  19      482.83      428.23     43.99 o 
   4   6  19      371.28      329.24     40.16 o 
   5   6  19      335.99      217.64     47.55 o 
   6   6  19      753.59      657.32     53.63 o 
   7   6  19     3727.47     3821.01     89.09 o 
   8   6  19      386.92      287.79     52.00 o 
   9   6  19     7695.31     8617.37    167.32 o 
  10   6  19       62.73       55.73     61.71 o 
  11   6  19     4320.55     4715.03    158.11 o 
  12   6  19      422.34      393.19     91.96 o 
  13   6  19       28.24        5.55     88.18 o 
  14   6  19       20.63     -102.82    102.82 o 
   1   7  19      125.49      114.12     36.61 o 
   2   7  19    13521.06    14068.40    185.56 o 
   3   7  19      387.07      316.70     42.51 o 
   4   7  19     2576.67     2425.96     72.97 o 
   5   7  19     1774.76     1632.96     66.94 o 
   6   7  19       78.25      119.14     49.03 o 
   7   7  19     2548.96     2624.09     83.52 o 
   8   7  19      565.84      344.00     54.70 o 
   9   7  19      375.80      229.86     58.70 o 
  10   7  19      100.90       29.23     62.18 o 
  11   7  19       54.19       84.34     75.16 o 
  12   7  19      116.05      166.88     84.58 o 
  13   7  19       53.24       28.60     90.79 o 
  14   7  19      684.25      533.66    105.99 o 
   0   8  19     1662.38     1770.62     89.87 o 
   1   8  19      589.62      557.72     48.85 o 
   2   8  19     1069.78      911.23     52.26 o 
   3   8  19       54.33       23.39     39.88 o 
   4   8  19      239.38      186.50     49.88 o 
   5   8  19      325.93      371.74     51.45 o 
   6   8  19     1199.35     1084.64     62.67 o 
   7   8  19     4925.00     4966.12    117.72 o 
   8   8  19     3953.98     4254.20    141.71 o 
   9   8  19     3015.72     3066.01    124.68 o 
  10   8  19     3611.62     3561.83    132.00 o 
  11   8  19      140.61       90.76     92.70 o 
  12   8  19      376.56      278.38     94.59 o 
  13   8  19       43.54       62.62    119.53 o 
  14   8  19     1528.45      919.02    143.20 o 
   1   9  19     2506.16     2571.52     81.93 o 
   2   9  19      792.56      611.35     48.34 o 
   3   9  19     7009.52     7336.47    124.89 o 
   4   9  19     2347.47     2048.19    100.78 o 
   5   9  19     7003.40     7785.47    132.93 o 
   6   9  19      237.36      219.34     61.38 o 
   7   9  19     6379.62     7248.58    139.40 o 
   8   9  19       34.89      -52.65     70.28 o 
   9   9  19     6212.48     7083.36    161.67 o 
  10   9  19     1776.27     1862.50    106.31 o 
  11   9  19       53.23      205.39     89.05 o 
  12   9  19      889.07      651.45    107.26 o 
  13   9  19      391.07      201.61    111.49 o 
   0  10  19     7242.53     7322.31    171.77 o 
   1  10  19       51.19       25.31     43.51 o 
   2  10  19     1468.72     1259.94     62.40 o 
   3  10  19     2031.17     1794.76     75.79 o 
   4  10  19       56.05       71.07     54.56 o 
   5  10  19      820.54      795.33     67.83 o 
   6  10  19     1439.75     1233.24     85.20 o 
   7  10  19     1625.84     1375.18    112.29 o 
   8  10  19      871.54      711.69     81.35 o 
   9  10  19      922.56      816.67     83.82 o 
  10  10  19     1926.28     1699.47    104.34 o 
  11  10  19      204.13      174.88     84.50 o 
  12  10  19      409.41      377.70    102.24 o 
  13  10  19      400.78      253.55    105.81 o 
   1  11  19      779.22      674.00     63.82 o 
   2  11  19      466.01      421.57     57.64 o 
   3  11  19     1069.53     1156.89     73.97 o 
   4  11  19     1011.23      920.30     67.50 o 
   5  11  19      109.08       63.98     64.34 o 
   6  11  19     3443.74     3431.32    107.37 o 
   7  11  19      181.89       78.94     63.85 o 
   8  11  19      315.81      189.54     69.97 o 
   9  11  19     1996.25     2170.33    110.83 o 
  10  11  19      251.55      316.10     92.60 o 
  11  11  19     2710.90     2555.28    136.64 o 
  12  11  19       19.26     -110.01    110.01 o 
   0  12  19      209.24      134.48     92.32 o 
   1  12  19     5566.21     5984.85    184.38 o 
   2  12  19      451.88      457.24     72.10 o 
   3  12  19     4381.66     4505.53    118.66 o 
   4  12  19     5117.09     5521.13    159.23 o 
   5  12  19      241.89      192.33     67.53 o 
   6  12  19     6786.70     7939.35    163.71 o 
   7  12  19      378.74      326.35     73.32 o 
   8  12  19     1215.69     1195.76     89.41 o 
   9  12  19     1174.33     1028.70     94.99 o 
  10  12  19      624.93      598.84    101.48 o 
  11  12  19     1145.49     1111.26    122.56 o 
   1  13  19     2435.36     2469.51    115.91 o 
   2  13  19      120.11       78.93     63.78 o 
   3  13  19     6577.13     7574.92    154.23 o 
   4  13  19       37.33       88.60     72.96 o 
   5  13  19     6002.87     6879.16    164.09 o 
   6  13  19      519.73      391.15     81.10 o 
   7  13  19     1054.65      975.42     91.32 o 
   8  13  19       90.68      127.82     74.73 o 
   9  13  19      435.13      486.88     96.90 o 
  10  13  19     1331.26     1038.83    112.39 o 
  11  13  19     2154.01     1683.41    294.69 o 
   0  14  19      331.41      329.24     94.82 o 
   1  14  19     7293.93     8417.55    164.47 o 
   2  14  19      142.13       79.98     69.56 o 
   3  14  19     1653.91     1665.20     95.35 o 
   4  14  19        2.00      -27.19     77.12 o 
   5  14  19       30.61      -27.97     73.74 o 
   6  14  19     1422.55     1405.85    101.46 o 
   7  14  19     1107.46      960.30    100.36 o 
   8  14  19     1405.23     1043.19    109.29 o 
   9  14  19      478.74      551.11    112.81 o 
  10  14  19      191.02      195.26    108.69 o 
   1  15  19      308.55      212.90     76.52 o 
   2  15  19       51.51      -78.44     78.44 o 
   3  15  19     1874.58     1743.92    106.45 o 
   4  15  19       13.02       56.15     77.53 o 
   5  15  19       78.26       14.68     84.79 o 
   6  15  19        0.54      135.60     90.46 o 
   7  15  19      173.02      228.50    103.96 o 
   8  15  19      363.16      243.89    111.08 o 
   0  16  19      153.39      182.57    158.88 o 
   1  16  19      322.01      212.85     93.39 o 
   2  16  19     1172.57     1032.40     99.71 o 
   3  16  19      217.31      225.99     96.91 o 
   4  16  19       58.02       36.84    102.97 o 
   5  16  19      504.19      285.32    103.86 o 
   6  16  19      198.45       43.58     89.64 o 
   7  16  19     1212.92     1146.10    122.05 o 
   1  17  19      158.50      230.55     96.77 o 
   2  17  19      530.26      378.79    105.02 o 
   3  17  19     3354.19     3598.15    153.26 o 
   4  17  19     1081.20     1065.14    131.42 o 
   5  17  19     5117.85     5477.47    193.90 o 
   0  18  19     2471.90     2742.90    210.75 o 
   1  18  19      191.32      253.18    116.05 o 
   2  18  19     3019.65     3246.45    180.05 o 
   0   0  20    29385.92    31647.51    645.04 o 
   1   0  20    45413.22    49852.10    724.19 o 
   2   0  20    51400.82    55699.48    870.43 o 
   3   0  20    29846.80    33145.32    591.54 o 
   4   0  20     6943.62     7231.09    166.52 o 
   5   0  20     9165.36    10112.03    221.75 o 
   6   0  20     1422.88     1144.42     79.50 o 
   7   0  20      533.16      318.99     66.25 o 
   8   0  20    12567.72    14426.65    303.38 o 
   9   0  20     2075.88     1996.81    176.25 o 
  10   0  20     5369.51     5465.85    195.85 o 
  11   0  20     1383.25     1306.21    122.87 o 
  12   0  20       52.34       26.13     99.62 o 
  13   0  20       40.70      -93.48    100.23 o 
  14   0  20      479.96      594.24    143.08 o 
  15   0  20      939.66      745.41    383.38 o 
   1   1  20     6836.78     6952.72    105.75 o 
   2   1  20     6625.16     6636.78    100.27 o 
   3   1  20    26310.72    27548.31    319.00 o 
   4   1  20     3742.85     4081.36     82.21 o 
   5   1  20      378.01      369.62     46.41 o 
   6   1  20      364.50      253.09     45.25 o 
   7   1  20       94.01       47.58     41.36 o 
   8   1  20     2092.56     1942.05     93.76 o 
   9   1  20     1013.62      970.92     68.61 o 
  10   1  20     4902.62     5433.09    200.15 o 
  11   1  20     2792.04     2557.81    114.77 o 
  12   1  20     1086.71      916.81     88.45 o 
  13   1  20      235.08      219.04     82.09 o 
  14   1  20      840.68      587.06    108.97 o 
  15   1  20      445.39      378.25    129.60 o 
   0   2  20     7386.78     8184.40    191.89 o 
   1   2  20     4483.34     4971.31    113.39 o 
   2   2  20     8343.04     8429.46    136.18 o 
   3   2  20     2413.70     2316.16     81.40 o 
   4   2  20       35.26       37.80     40.21 o 
   5   2  20     4651.23     4693.17    105.21 o 
   6   2  20      668.09      556.14     54.62 o 
   7   2  20     2027.06     1958.78     99.72 o 
   8   2  20      129.10      119.54     56.40 o 
   9   2  20      859.36      706.10     67.91 o 
  10   2  20      702.66      550.05     79.25 o 
  11   2  20      110.08        0.94     74.16 o 
  12   2  20      625.70      392.79     98.51 o 
  13   2  20      509.99      384.83     90.59 o 
  14   2  20     1291.43     1195.78    123.27 o 
  15   2  20       90.94       26.30    107.25 o 
   1   3  20      786.28      750.84     47.67 o 
   2   3  20     3265.61     3367.37     85.44 o 
   3   3  20     4961.13     5052.92     98.27 o 
   4   3  20      759.14      706.92     50.03 o 
   5   3  20     8090.36     8378.96    138.79 o 
   6   3  20      690.80      615.86     57.32 o 
   7   3  20    13756.51    14683.23    234.41 o 
   8   3  20     1042.51      966.59     64.13 o 
   9   3  20       49.00       68.30     54.59 o 
  10   3  20     9658.17    11055.89    208.54 o 
  11   3  20     1294.98     1270.11    119.42 o 
  12   3  20     2315.37     2315.00    148.82 o 
  13   3  20       70.94       25.05     90.97 o 
  14   3  20        7.46     -104.50    104.50 o 
   0   4  20    12600.32    13602.69    264.64 o 
   1   4  20      684.07      729.23     58.63 o 
   2   4  20     1041.44      906.72     49.58 o 
   3   4  20      391.98      318.21     40.31 o 
   4   4  20     2907.95     2763.04     69.99 o 
   5   4  20      759.09      543.82     47.08 o 
   6   4  20     4894.70     5044.54    110.28 o 
   7   4  20      237.75      275.08     57.71 o 
   8   4  20     7614.26     8333.26    153.22 o 
   9   4  20    17268.70    19230.67    285.83 o 
  10   4  20     8165.91     9147.27    227.84 o 
  11   4  20     8416.38     9494.92    204.54 o 
  12   4  20     1357.33     1286.40    103.08 o 
  13   4  20     1219.95      931.53    122.79 o 
  14   4  20        8.59     -118.48    118.48 o 
   1   5  20     3401.01     2966.57     86.81 o 
   2   5  20      114.80      113.87     38.63 o 
   3   5  20     2429.80     2215.89     69.26 o 
   4   5  20      146.70      102.51     42.95 o 
   5   5  20      581.63      521.34     52.18 o 
   6   5  20       33.45       -4.34     53.09 o 
   7   5  20     1866.21     1652.18     99.26 o 
   8   5  20       14.86      -54.03     54.03 o 
   9   5  20      476.44      143.87     67.36 o 
  10   5  20      327.57      143.54     65.64 o 
  11   5  20      552.79      390.20     85.36 o 
  12   5  20      143.89       41.10     77.86 o 
  13   5  20      267.26      276.12    111.35 o 
  14   5  20      823.27      726.92    128.28 o 
   0   6  20      410.71      219.28     53.51 o 
   1   6  20     5353.81     5756.15    111.67 o 
   2   6  20     1025.05      894.55     52.66 o 
   3   6  20     4949.29     5295.20     98.62 o 
   4   6  20     4187.02     4203.63     91.11 o 
   5   6  20     6773.25     7007.17    123.62 o 
   6   6  20    12712.29    13915.23    233.94 o 
   7   6  20     2269.05     2168.31     75.20 o 
   8   6  20    11105.88    12017.12    202.03 o 
   9   6  20     2355.65     2612.56    100.49 o 
  10   6  20      408.64      351.19     72.72 o 
  11   6  20      606.25      498.29     85.81 o 
  12   6  20     4598.37     4713.28    216.40 o 
  13   6  20     1579.33     1473.66    131.14 o 
  14   6  20     1726.65     1565.22    162.71 o 
   1   7  20       96.06       99.24     39.90 o 
   2   7  20      339.79      247.35     49.09 o 
   3   7  20     5658.71     5413.30    108.06 o 
   4   7  20       12.74      -36.15     44.41 o 
   5   7  20       31.75       40.56     46.09 o 
   6   7  20      335.85      276.24     55.23 o 
   7   7  20     8918.02     9919.05    257.43 o 
   8   7  20      233.45      135.72     63.24 o 
   9   7  20       98.85      136.56     62.03 o 
  10   7  20      480.11      422.70     79.98 o 
  11   7  20     2297.12     2376.91    122.25 o 
  12   7  20      299.33      221.19    103.41 o 
  13   7  20     6419.33     7100.73    219.60 o 
   0   8  20     3709.16     3674.40    134.48 o 
   1   8  20     8427.73     9616.96    141.43 o 
   2   8  20     2312.12     1944.67     65.01 o 
   3   8  20    11407.42    12541.27    178.37 o 
   4   8  20     4090.38     3989.25     98.54 o 
   5   8  20     3360.13     3429.52     93.84 o 
   6   8  20     1453.80     1380.51     71.84 o 
   7   8  20      910.70      831.68     68.93 o 
   8   8  20        2.53      -33.05     64.34 o 
   9   8  20      432.08      254.22     74.04 o 
  10   8  20      411.70      260.12     93.88 o 
  11   8  20      488.34      407.73     93.69 o 
  12   8  20      152.07       78.28     96.62 o 
  13   8  20      398.72      425.54    116.72 o 
   1   9  20      270.62      222.06     45.13 o 
   2   9  20     8856.92     9370.51    145.79 o 
   3   9  20      412.16      344.95     51.65 o 
   4   9  20     5535.40     5822.90    125.09 o 
   5   9  20     1209.89     1040.48     67.30 o 
   6   9  20      696.03      523.29     64.82 o 
   7   9  20      314.41      271.67     58.37 o 
   8   9  20      230.07      154.17     70.96 o 
   9   9  20     1394.93     1372.61     96.90 o 
  10   9  20       20.86      -79.78     79.78 o 
  11   9  20     2629.82     2299.31    129.42 o 
  12   9  20       31.95       77.52    103.82 o 
  13   9  20     2695.44     2869.68    195.05 o 
   0  10  20    14544.64    16437.75    289.11 o 
   1  10  20     5752.15     5913.30    125.69 o 
   2  10  20     1681.51     1649.75     71.63 o 
   3  10  20      205.32      117.59     56.40 o 
   4  10  20        8.90      -56.08     56.08 o 
   5  10  20      132.64      182.86     60.14 o 
   6  10  20     1370.04     1296.47     76.28 o 
   7  10  20      697.59      561.40     72.64 o 
   8  10  20      315.50      261.40     75.14 o 
   9  10  20       10.55       67.57     79.39 o 
  10  10  20      331.79      261.46     88.20 o 
  11  10  20      160.83      103.17     97.17 o 
  12  10  20     1668.23     1751.77    142.75 o 
   1  11  20      445.97      412.68     55.46 o 
   2  11  20     1395.75     1296.37     87.66 o 
   3  11  20     4941.92     5469.03    123.93 o 
   4  11  20     3366.20     3588.74    111.37 o 
   5  11  20     1729.27     1679.30     86.11 o 
   6  11  20     4087.87     4643.53    118.49 o 
   7  11  20     7407.97     8038.80    178.85 o 
   8  11  20      850.42      558.82     82.54 o 
   9  11  20      530.12      455.19     89.98 o 
  10  11  20      482.49      317.09     97.34 o 
  11  11  20      115.42      106.92    107.93 o 
   0  12  20    10995.48    12171.10    281.31 o 
   1  12  20      142.80      149.56     56.31 o 
   2  12  20     6146.98     7039.30    198.90 o 
   3  12  20      575.30      568.59     73.18 o 
   4  12  20      898.46      881.18     78.70 o 
   5  12  20     3513.46     3660.08    120.32 o 
   6  12  20      248.24      150.43     66.82 o 
   7  12  20     1145.04     1003.17     90.52 o 
   8  12  20      534.18      409.59     80.74 o 
   9  12  20      856.16      859.79     94.12 o 
  10  12  20      727.16      390.83    101.32 o 
  11  12  20     1028.23      628.36    148.26 o 
   1  13  20       11.75      -13.31     68.72 o 
   2  13  20     2850.81     2889.77    105.88 o 
   3  13  20      623.58      617.19     78.62 o 
   4  13  20     5480.94     6420.58    177.50 o 
   5  13  20      678.57      541.84     79.92 o 
   6  13  20      182.60      169.92     82.00 o 
   7  13  20     1865.32     1664.67    106.47 o 
   8  13  20     1088.77      786.70     94.79 o 
   9  13  20      401.32      212.23    100.71 o 
  10  13  20     3086.87     2947.70    161.70 o 
   0  14  20       12.46      107.89    114.93 o 
   1  14  20      116.97       60.02     68.86 o 
   2  14  20     1039.44      886.05     85.78 o 
   3  14  20       28.06      177.82     76.52 o 
   4  14  20      229.06      228.01     87.17 o 
   5  14  20     1709.80     1690.42    107.56 o 
   6  14  20      595.24      643.60     99.14 o 
   7  14  20     2074.89     2115.90    122.51 o 
   8  14  20     1445.69     1021.77    120.62 o 
   9  14  20     7017.37     7954.10    259.12 o 
   1  15  20      243.97      144.17     84.03 o 
   2  15  20      337.50      315.29     81.67 o 
   3  15  20      318.73      278.39     90.31 o 
   4  15  20     1609.27     1485.99    116.47 o 
   5  15  20       62.13       32.61     94.41 o 
   6  15  20      198.53      205.36     93.88 o 
   7  15  20       29.77      174.01     96.34 o 
   8  15  20      119.82      179.22    108.38 o 
   0  16  20     4181.81     4976.80    306.45 o 
   1  16  20        1.39       40.07    100.76 o 
   2  16  20      958.29      946.03    109.53 o 
   3  16  20       55.53       36.86     92.53 o 
   4  16  20       58.86       -1.30    105.56 o 
   5  16  20      125.69       42.25    112.19 o 
   6  16  20     2981.41     2942.88    153.50 o 
   1  17  20       21.69       43.65    103.07 o 
   2  17  20      117.38       42.15    106.43 o 
   3  17  20      420.68      143.99    106.55 o 
   4  17  20      998.78      785.25    127.33 o 
   1   1  21     2702.68     2400.04     83.41 o 
   2   1  21    10674.73    11409.00    169.39 o 
   3   1  21     5384.75     5425.29    133.71 o 
   4   1  21     4910.92     4889.81    105.60 o 
   5   1  21     9526.91    10391.08    173.08 o 
   6   1  21    10424.63    11571.31    253.30 o 
   7   1  21     4250.39     4435.14    120.84 o 
   8   1  21     5047.53     5459.27    185.87 o 
   9   1  21      689.63      493.84     83.74 o 
  10   1  21        4.82      -71.69     71.69 o 
  11   1  21      562.56      420.63     87.80 o 
  12   1  21       21.16      110.30     84.09 o 
  13   1  21      338.81      296.97     99.07 o 
  14   1  21        6.92      115.85    116.92 o 
   0   2  21     2908.29     3105.82    108.47 o 
   1   2  21     1025.69      899.99     58.51 o 
   2   2  21     5758.34     5734.65    112.64 o 
   3   2  21      450.21      226.48     49.47 o 
   4   2  21     2322.32     2247.01     82.35 o 
   5   2  21     2267.38     1979.06     86.97 o 
   6   2  21     4892.38     5222.74    122.35 o 
   7   2  21     1817.32     1643.37     89.71 o 
   8   2  21       19.94       30.60     60.30 o 
   9   2  21      363.32      339.45     65.40 o 
  10   2  21     3995.36     4306.08    145.47 o 
  11   2  21        6.27       52.32     76.12 o 
  12   2  21     6445.93     7077.13    222.82 o 
  13   2  21       16.43       -5.27     95.04 o 
  14   2  21      921.63      910.67    127.09 o 
   1   3  21        3.49       26.03     46.20 o 
   2   3  21      779.43      547.96     49.11 o 
   3   3  21       11.00        9.87     46.47 o 
   4   3  21      637.64      392.76     46.92 o 
   5   3  21      204.09      206.99     46.78 o 
   6   3  21        9.32      -49.64     57.19 o 
   7   3  21      122.45       42.59     64.90 o 
   8   3  21      102.38       35.49     57.53 o 
   9   3  21     3852.11     3930.76    120.43 o 
  10   3  21      402.56      370.66     79.94 o 
  11   3  21    10530.84    12093.47    391.90 o 
  12   3  21       34.42      -90.09     90.09 o 
  13   3  21     7289.67     7796.10    331.83 o 
  14   3  21      432.86      107.96    130.03 o 
   0   4  21     3543.33     3154.22    147.58 o 
   1   4  21       88.96       57.92     44.96 o 
   2   4  21      241.32      206.16     43.49 o 
   3   4  21     8031.86     8529.75    152.20 o 
   4   4  21      393.03      269.55     49.23 o 
   5   4  21     5546.53     5714.25    113.49 o 
   6   4  21      806.20      703.26     60.91 o 
   7   4  21     3273.66     3105.47    100.67 o 
   8   4  21     2424.14     2423.81    106.89 o 
   9   4  21        0.98      -57.00     57.00 o 
  10   4  21      166.38       23.72     78.79 o 
  11   4  21     4125.34     4002.43    150.39 o 
  12   4  21      377.31      256.17     88.73 o 
  13   4  21     1051.52      555.67    106.65 o 
  14   4  21      325.08      224.69    129.58 o 
   1   5  21     2360.69     2120.83     73.16 o 
   2   5  21    12916.33    13360.76    190.56 o 
   3   5  21      885.27      806.09     51.77 o 
   4   5  21     6799.92     7474.95    130.59 o 
   5   5  21      288.40      253.03     47.39 o 
   6   5  21    11628.89    12641.39    193.84 o 
   7   5  21       15.50      -56.58     56.58 o 
   8   5  21      153.40      150.57     62.24 o 
   9   5  21     1869.18     1871.23    110.05 o 
  10   5  21     8866.54    10255.33    214.82 o 
  11   5  21     3713.29     4143.98    146.86 o 
  12   5  21    11080.11    12227.71    271.42 o 
  13   5  21     4371.68     4726.78    252.48 o 
  14   5  21     2270.79     2125.45    178.48 o 
   0   6  21     5654.40     6062.15    223.62 o 
   1   6  21      184.97       63.44     46.09 o 
   2   6  21     1214.89     1107.56     55.76 o 
   3   6  21     2653.97     2424.33     76.67 o 
   4   6  21      594.46      436.38     54.20 o 
   5   6  21     1811.33     1706.24     79.85 o 
   6   6  21       39.54       30.32     48.66 o 
   7   6  21      148.99      124.96     59.61 o 
   8   6  21     1323.40     1211.33     78.73 o 
   9   6  21      729.35      755.18     78.38 o 
  10   6  21     3199.99     3482.28    143.06 o 
  11   6  21      292.16      167.46     95.73 o 
  12   6  21      870.67      580.81    120.76 o 
  13   6  21       50.62       89.15    121.02 o 
   1   7  21     1413.84     1274.59     63.01 o 
   2   7  21     2449.42     2460.20     71.50 o 
   3   7  21      424.92      313.81     47.28 o 
   4   7  21      942.87      859.12     60.73 o 
   5   7  21        8.59      -41.76     50.38 o 
   6   7  21      556.00      466.23     71.53 o 
   7   7  21     1224.54      974.34     69.26 o 
   8   7  21     2195.20     2251.31     87.15 o 
   9   7  21     1886.69     1885.62    106.00 o 
  10   7  21     4661.14     5069.20    142.39 o 
  11   7  21       12.22      -89.15    108.52 o 
  12   7  21     4079.41     4434.38    169.85 o 
  13   7  21       47.51       87.13    112.38 o 
   0   8  21     2070.68     2037.99    101.11 o 
   1   8  21      484.10      311.51     52.92 o 
   2   8  21     3189.68     3173.09     91.12 o 
   3   8  21     1300.68     1108.71     78.68 o 
   4   8  21      592.60      454.00     57.06 o 
   5   8  21      692.17      419.67     56.16 o 
   6   8  21      130.31       31.85     54.75 o 
   7   8  21        3.77       32.37     79.03 o 
   8   8  21     1977.00     1768.30    117.86 o 
   9   8  21       69.88      -18.85     73.89 o 
  10   8  21      377.69      394.02     82.25 o 
  11   8  21     3050.37     2797.35    142.70 o 
  12   8  21      355.24      312.19    108.04 o 
  13   8  21     2130.04     1987.96    165.89 o 
   1   9  21     1010.90      841.27     65.46 o 
   2   9  21    14700.74    15048.46    217.55 o 
   3   9  21     3798.12     4053.09    101.60 o 
   4   9  21    13802.31    15940.76    235.18 o 
   5   9  21      435.14      363.74     65.88 o 
   6   9  21     6506.91     6955.01    141.31 o 
   7   9  21     3227.78     3236.32    120.42 o 
   8   9  21     2086.62     2471.99    122.45 o 
   9   9  21     1036.68     1041.09     93.61 o 
  10   9  21      247.82      155.69     89.40 o 
  11   9  21      471.61      388.41    100.95 o 
  12   9  21     1418.16     1066.72    119.47 o 
   0  10  21     8760.19     9376.17    219.21 o 
   1  10  21     7699.53     8851.08    146.66 o 
   2  10  21     4063.86     4202.33    101.67 o 
   3  10  21     4127.76     4706.85    123.53 o 
   4  10  21      208.99      156.88     71.98 o 
   5  10  21      934.77      884.60     79.49 o 
   6  10  21      284.09      240.40     67.08 o 
   7  10  21      169.13      113.30     67.31 o 
   8  10  21     1151.49      865.89     89.19 o 
   9  10  21      930.45      784.51     86.55 o 
  10  10  21       23.14       62.88     85.45 o 
  11  10  21        5.88       -9.82    100.22 o 
   1  11  21      420.60      412.52     64.13 o 
   2  11  21     2432.14     2561.73    115.79 o 
   3  11  21     5193.42     5758.83    131.48 o 
   4  11  21     3835.88     4275.73    112.49 o 
   5  11  21     6571.50     7408.00    216.04 o 
   6  11  21      959.55      862.22     78.59 o 
   7  11  21     2375.98     2330.01    107.50 o 
   8  11  21       76.88      111.51     79.58 o 
   9  11  21      525.13      551.50     94.27 o 
  10  11  21      649.60      590.55    109.15 o 
  11  11  21        8.10      -54.01    115.90 o 
   0  12  21       14.93       35.22     92.84 o 
   1  12  21     6699.48     7794.86    160.85 o 
   2  12  21      125.10       56.13     69.99 o 
   3  12  21     4108.78     4488.24    139.02 o 
   4  12  21     1059.82      827.22     77.60 o 
   5  12  21     4549.16     4961.87    139.35 o 
   6  12  21      771.51      722.52     90.34 o 
   7  12  21     1021.45      990.15     83.83 o 
   8  12  21       45.55      -83.24     86.58 o 
   9  12  21       36.58      127.10     98.46 o 
  10  12  21     1406.78     1210.22    135.48 o 
   1  13  21        8.55      -69.22     69.22 o 
   2  13  21      201.47       39.27     72.54 o 
   3  13  21       67.74      -10.23     77.98 o 
   4  13  21      585.29      329.01     88.11 o 
   5  13  21        4.53      -37.74     79.09 o 
   6  13  21      627.38      327.64     83.41 o 
   7  13  21      336.37      289.53     96.49 o 
   8  13  21      355.95      251.89     89.99 o 
   9  13  21       57.87       77.87     94.40 o 
   0  14  21       45.36     -116.46    127.01 o 
   1  14  21      247.79      169.01     72.70 o 
   2  14  21       30.94       83.06     81.82 o 
   3  14  21      175.88      -80.66     81.16 o 
   4  14  21      819.84      721.57     93.68 o 
   5  14  21      673.90      659.98     94.46 o 
   6  14  21     2102.09     2038.19    125.41 o 
   7  14  21     3859.27     4118.01    224.79 o 
   8  14  21     3172.67     2967.54    161.14 o 
   1  15  21       14.76       42.52    100.22 o 
   2  15  21      315.09      182.21     94.75 o 
   3  15  21     1706.40     1650.34    111.29 o 
   4  15  21      551.80      656.98    103.49 o 
   5  15  21     1858.38     1729.57    126.23 o 
   6  15  21        7.30      237.96    103.45 o 
   7  15  21      866.63      699.30    134.59 o 
   0  16  21     1587.29     1929.10    173.31 o 
   1  16  21        4.53      142.45    108.42 o 
   2  16  21      579.43      512.44    104.55 o 
   3  16  21      530.96      520.66    107.49 o 
   4  16  21      291.72       47.73    101.85 o 
   5  16  21      202.68      127.99    119.70 o 
   1  17  21      372.54      408.77    121.50 o 
   2  17  21       24.08       86.37    123.86 o 
   0   0  22    22558.38    23842.08    510.94 o 
   1   0  22     2879.66     2904.04    105.09 o 
   2   0  22       25.03       29.00     52.43 o 
   3   0  22      649.13      487.92     69.01 o 
   4   0  22     1147.03     1149.85    115.69 o 
   5   0  22      240.98       98.60     66.54 o 
   6   0  22     1121.09     1112.78    128.72 o 
   7   0  22     3431.81     3753.35    191.84 o 
   8   0  22      673.35      352.58    166.52 o 
   9   0  22      277.75      248.51    147.56 o 
  10   0  22     1988.25     1430.46    217.98 o 
  11   0  22     5073.26     5239.31    342.57 o 
  12   0  22       23.47      246.45    188.99 o 
  13   0  22     1303.35     1577.61    221.57 o 
  14   0  22      159.51      363.96    184.16 o 
   1   1  22     1956.06     1587.53     87.20 o 
   2   1  22        5.60       13.71     39.77 o 
   3   1  22     1402.20     1118.18     68.05 o 
   4   1  22       18.42       17.29     49.25 o 
   5   1  22      192.75      102.10     49.04 o 
   6   1  22     2190.94     2123.63     96.62 o 
   7   1  22     7440.92     7743.55    178.67 o 
   8   1  22      913.41      721.89     84.41 o 
   9   1  22      544.84      526.02     91.37 o 
  10   1  22      957.24      897.18    125.38 o 
  11   1  22     4374.89     4168.78    202.79 o 
  12   1  22     2064.83     1827.26    140.51 o 
  13   1  22        8.65      163.05    126.76 o 
  14   1  22     1827.85     1594.26    204.79 o 
   0   2  22    15721.92    16889.86    313.19 o 
   1   2  22     7714.56     8400.04    149.15 o 
   2   2  22     2081.82     1985.93     77.38 o 
   3   2  22     2651.49     2440.84     75.84 o 
   4   2  22     2898.68     2602.85     90.49 o 
   5   2  22      995.87      811.49     61.29 o 
   6   2  22       56.20      -50.36     51.77 o 
   7   2  22       71.95        8.42     68.05 o 
   8   2  22      565.77      445.59     81.09 o 
   9   2  22      349.90      348.31     77.42 o 
  10   2  22       41.84      -75.82     89.70 o 
  11   2  22      282.54       66.87     92.69 o 
  12   2  22      154.45       69.35     92.08 o 
  13   2  22       68.25       42.32    112.09 o 
  14   2  22      139.32      -34.99    130.88 o 
   1   3  22     5479.85     5385.66    129.30 o 
   2   3  22     4124.98     4260.30    106.03 o 
   3   3  22    22679.44    24657.01    328.00 o 
   4   3  22      816.42      699.81     57.69 o 
   5   3  22      155.16      189.83     53.36 o 
   6   3  22     1477.02     1242.89     78.01 o 
   7   3  22      298.14      226.30     70.62 o 
   8   3  22     1272.32     1100.53     93.26 o 
   9   3  22     1838.52     1894.78    130.28 o 
  10   3  22       60.88       90.38     81.60 o 
  11   3  22     2554.26     2530.82    132.06 o 
  12   3  22      720.28      412.63    109.69 o 
  13   3  22     1363.24     1353.40    136.06 o 
   0   4  22      230.43      156.76     80.05 o 
   1   4  22     3370.25     3155.56    110.61 o 
   2   4  22      135.69       74.62     49.65 o 
   3   4  22     2771.49     2728.58     85.75 o 
   4   4  22     2330.63     2116.36     97.49 o 
   5   4  22      400.05      248.25     57.66 o 
   6   4  22     2557.07     2321.20    119.05 o 
   7   4  22     4166.75     4401.60    128.75 o 
   8   4  22     6224.13     6791.88    174.36 o 
   9   4  22      330.01      261.82     79.09 o 
  10   4  22     7387.18     7909.69    187.50 o 
  11   4  22        8.08       25.25     88.36 o 
  12   4  22     3004.67     2775.81    153.03 o 
  13   4  22      986.28      841.52    122.80 o 
   1   5  22       64.61       33.05     53.79 o 
   2   5  22        7.35        5.34     48.94 o 
   3   5  22     2723.81     2658.01     92.46 o 
   4   5  22        4.13      -12.26     48.06 o 
   5   5  22     5126.57     5075.86    116.03 o 
   6   5  22       32.05      -38.68     51.81 o 
   7   5  22       94.61       23.82     67.39 o 
   8   5  22        4.57      105.74     64.69 o 
   9   5  22     4253.75     4593.23    129.07 o 
  10   5  22       42.48      133.23    101.03 o 
  11   5  22     1970.02     1819.36    121.62 o 
  12   5  22      720.83      603.45    101.28 o 
  13   5  22      578.19      405.01    120.41 o 
   0   6  22     4864.23     4941.41    164.47 o 
   1   6  22     4795.61     4738.18    112.01 o 
   2   6  22     2810.53     2564.64     79.05 o 
   3   6  22        3.22       13.25     54.05 o 
   4   6  22       70.61       63.47     59.42 o 
   5   6  22     4363.60     4566.21    116.59 o 
   6   6  22      790.24      588.36     63.22 o 
   7   6  22    11089.09    13444.88    262.81 o 
   8   6  22     4406.02     4798.54    128.63 o 
   9   6  22     2777.04     2981.36    129.51 o 
  10   6  22     3168.94     3033.53    157.01 o 
  11   6  22       19.20       -1.86     92.40 o 
  12   6  22     1081.55      667.72    112.93 o 
  13   6  22      327.41      111.26    136.10 o 
   1   7  22     2617.11     2567.83     91.37 o 
   2   7  22     4155.33     4235.82    104.61 o 
   3   7  22    13568.66    14581.42    227.69 o 
   4   7  22     3772.10     4000.15    117.89 o 
   5   7  22     7059.42     7396.67    175.25 o 
   6   7  22     1829.11     1697.15     82.35 o 
   7   7  22     5240.75     5585.90    129.73 o 
   8   7  22     2480.03     2314.80    104.37 o 
   9   7  22      588.23      468.29     80.13 o 
  10   7  22       76.81      158.79     82.24 o 
  11   7  22     2066.83     1757.48    134.75 o 
  12   7  22       12.95      -85.57    106.13 o 
   0   8  22     2252.63     1824.21    108.14 o 
   1   8  22       95.65       70.90     50.29 o 
   2   8  22     5472.47     6026.72    126.06 o 
   3   8  22     1738.08     1597.46     82.36 o 
   4   8  22     2654.58     2856.85     96.40 o 
   5   8  22     2396.24     2345.17    116.46 o 
   6   8  22      165.81       78.98     58.38 o 
   7   8  22       23.25      -66.87     66.87 o 
   8   8  22      322.00      183.26     75.85 o 
   9   8  22     1431.35     1253.57     96.24 o 
  10   8  22      851.26      829.71     99.77 o 
  11   8  22        7.77       -2.91     99.51 o 
  12   8  22      218.64      210.23    107.35 o 
   1   9  22     1842.57     1656.93     82.12 o 
   2   9  22       76.54      130.84     66.10 o 
   3   9  22     5179.01     5536.75    129.93 o 
   4   9  22       95.26       93.97     56.51 o 
   5   9  22     6352.61     7123.85    141.23 o 
   6   9  22      489.84      532.20     71.26 o 
   7   9  22      473.04      367.89     75.60 o 
   8   9  22     1079.89      913.66     96.61 o 
   9   9  22      374.78      294.39     78.56 o 
  10   9  22      215.25       80.91     92.80 o 
  11   9  22      793.36      654.44    120.72 o 
   0  10  22    11629.57    13051.88    290.55 o 
   1  10  22    11362.51    12984.06    202.42 o 
   2  10  22    17098.13    20038.84    289.25 o 
   3  10  22     1342.32     1537.92     85.69 o 
   4  10  22     3405.39     3782.40    110.09 o 
   5  10  22      502.94      341.07     65.62 o 
   6  10  22     1568.98     1497.58     88.75 o 
   7  10  22     2704.31     2598.97    112.99 o 
   8  10  22      142.45      107.99     81.84 o 
   9  10  22       44.31       22.10     84.26 o 
  10  10  22      790.07      678.75    100.44 o 
  11  10  22        0.75     -114.20    114.20 o 
   1  11  22       44.88       58.42     63.82 o 
   2  11  22     1125.15     1068.23     82.83 o 
   3  11  22     1913.11     1669.06     96.83 o 
   4  11  22     5453.14     6368.52    143.35 o 
   5  11  22      130.60       94.88     70.87 o 
   6  11  22     4648.50     4862.22    153.54 o 
   7  11  22      370.91      283.10     77.46 o 
   8  11  22     1090.96      840.77    103.82 o 
   9  11  22     1655.70     1580.19    125.45 o 
  10  11  22        0.65      142.13    103.29 o 
   0  12  22      418.36      247.57    101.06 o 
   1  12  22     1564.59     1384.87     91.79 o 
   2  12  22      193.43      187.36     76.54 o 
   3  12  22       60.61      123.71     80.46 o 
   4  12  22      158.33       38.96     69.81 o 
   5  12  22      107.11      104.51     75.63 o 
   6  12  22     1275.24     1085.30     90.65 o 
   7  12  22      558.01      436.67     92.01 o 
   8  12  22      471.78      484.22     98.46 o 
   9  12  22      792.43      479.81    112.69 o 
   1  13  22       44.65      -22.24     74.90 o 
   2  13  22      251.89      237.41     79.62 o 
   3  13  22      457.65      538.18     86.96 o 
   4  13  22      373.30      207.02     85.06 o 
   5  13  22       25.47      -82.44     82.44 o 
   6  13  22        2.35      -45.59     92.90 o 
   7  13  22      145.94       98.96     96.75 o 
   8  13  22     1111.86      788.09    112.11 o 
   0  14  22      206.60      117.85    125.97 o 
   1  14  22      103.65      158.91     80.62 o 
   2  14  22     3413.40     3888.81    143.73 o 
   3  14  22       50.72       -9.42     87.45 o 
   4  14  22       76.25      176.09     89.10 o 
   5  14  22       28.59       -9.45    100.46 o 
   6  14  22      619.64      432.68     98.72 o 
   7  14  22      360.95      144.21    104.06 o 
   1  15  22       25.15      -52.24    114.80 o 
   2  15  22     2368.89     2584.35    150.19 o 
   3  15  22       75.11      -53.74    105.66 o 
   4  15  22     2968.87     3170.79    193.49 o 
   5  15  22       27.51      116.22    101.67 o 
   6  15  22     2808.15     2742.35    263.72 o 
   0  16  22     3972.30     3964.85    271.84 o 
   1  16  22      335.26      315.83    124.58 o 
   2  16  22     1266.90     1047.57    135.62 o 
   3  16  22       48.20      -82.84    116.47 o 
   1   1  23      353.09      251.75     44.78 o 
   2   1  23     1451.33     1170.15     68.49 o 
   3   1  23      160.51       97.30     50.92 o 
   4   1  23     3978.77     3675.18    114.96 o 
   5   1  23     2802.55     2908.48    109.70 o 
   6   1  23      152.59      227.17     69.71 o 
   7   1  23       71.81       41.78     74.92 o 
   8   1  23     1391.72     1307.29    119.98 o 
   9   1  23      547.17      330.40    124.34 o 
  10   1  23     1675.86     1521.89    144.11 o 
  11   1  23      272.52      361.86    116.65 o 
  12   1  23       69.07       24.48    122.24 o 
  13   1  23      819.82      545.92    152.68 o 
   0   2  23     3519.44     3687.47    130.43 o 
   1   2  23     1548.86     1484.87     72.43 o 
   2   2  23      369.33      488.24     56.97 o 
   3   2  23     1596.44     1379.41     68.97 o 
   4   2  23     1077.57      777.51     72.72 o 
   5   2  23     2049.06     1860.09     87.95 o 
   6   2  23      362.61      222.50     75.60 o 
   7   2  23     5368.44     6172.53    171.31 o 
   8   2  23     1846.14     1999.22    113.54 o 
   9   2  23    15254.28    17134.19    430.30 o 
  10   2  23      485.19      406.12     96.74 o 
  11   2  23     4090.79     4168.09    190.54 o 
  12   2  23        0.97     -122.24    122.24 o 
  13   2  23      106.22       99.90    119.03 o 
   1   3  23     1066.06      893.85     58.31 o 
   2   3  23      171.42      145.83     52.12 o 
   3   3  23       59.18       -4.30     49.03 o 
   4   3  23     5286.19     5696.84    129.70 o 
   5   3  23        1.83       72.37     58.89 o 
   6   3  23     5207.67     5939.32    158.46 o 
   7   3  23      320.18      347.29     78.70 o 
   8   3  23      602.21      366.01     90.47 o 
   9   3  23      371.94      361.27     85.86 o 
  10   3  23      388.09      218.30     94.49 o 
  11   3  23      219.48      312.20    108.90 o 
  12   3  23      144.13       88.34    110.72 o 
  13   3  23        5.15      244.88    122.32 o 
   0   4  23    13589.18    14954.85    348.73 o 
   1   4  23     8410.84     8877.43    190.92 o 
   2   4  23     1542.49     1419.68     77.31 o 
   3   4  23      530.17      554.89     63.51 o 
   4   4  23        8.84       83.84     49.83 o 
   5   4  23      492.65      263.99     58.39 o 
   6   4  23     4481.96     4789.77    143.38 o 
   7   4  23     1157.59     1243.37     89.59 o 
   8   4  23     3821.91     4144.70    153.79 o 
   9   4  23     1432.96     1200.45     99.23 o 
  10   4  23      366.14      104.61     97.73 o 
  11   4  23       34.35     -106.90    106.90 o 
  12   4  23        0.11       14.70    104.88 o 
  13   4  23      937.55      639.90    144.01 o 
   1   5  23      201.38       88.14     46.92 o 
   2   5  23     1089.37      848.98     63.83 o 
   3   5  23        2.76      -49.81     49.81 o 
   4   5  23       32.24      -44.55     49.46 o 
   5   5  23     1492.73     1443.92     82.60 o 
   6   5  23       17.73       34.78     62.87 o 
   7   5  23     1661.31     1481.98     83.41 o 
   8   5  23      320.01      192.09     73.76 o 
   9   5  23     2313.30     2321.62    119.41 o 
  10   5  23     2920.41     3340.21    150.98 o 
  11   5  23      283.71      263.71    107.95 o 
  12   5  23       31.93     -110.32    117.39 o 
   0   6  23     1745.54     1372.86    101.68 o 
   1   6  23     4792.39     4821.39    117.25 o 
   2   6  23     3043.29     2875.82     94.18 o 
   3   6  23      851.25      756.99     67.18 o 
   4   6  23      363.59      358.72     66.26 o 
   5   6  23      769.54      703.98     71.26 o 
   6   6  23      145.95      146.04     60.79 o 
   7   6  23     1702.68     1411.30     82.28 o 
   8   6  23      968.22      741.92     80.13 o 
   9   6  23     3167.64     3056.55    127.74 o 
  10   6  23      203.64       75.23     92.73 o 
  11   6  23      566.71      578.47    111.04 o 
  12   6  23      984.00      812.97    144.02 o 
   1   7  23       51.86       21.95     53.68 o 
   2   7  23     1684.60     1337.95    107.83 o 
   3   7  23      724.63      427.60     67.82 o 
   4   7  23     3458.96     3755.39    115.32 o 
   5   7  23      153.73       59.85     64.55 o 
   6   7  23     2285.99     2216.10     94.06 o 
   7   7  23      678.91      576.30     75.67 o 
   8   7  23      585.83      423.50     84.58 o 
   9   7  23     3834.32     3689.13    147.43 o 
  10   7  23      552.21      650.79    105.86 o 
  11   7  23     4605.57     5028.56    195.65 o 
  12   7  23        9.17      -88.69    146.45 o 
   0   8  23    15482.00    17416.08    419.08 o 
   1   8  23    25730.00    29010.34    405.85 o 
   2   8  23     5363.18     5739.08    126.60 o 
   3   8  23     2281.67     2448.26    105.17 o 
   4   8  23        0.11       95.17     67.77 o 
   5   8  23       10.67        5.85     68.11 o 
   6   8  23     2663.10     2715.05    107.28 o 
   7   8  23      898.46      689.23     87.80 o 
   8   8  23     8153.09     9711.30    228.63 o 
   9   8  23     1641.38     1574.61    102.84 o 
  10   8  23     1632.82     1446.49    131.82 o 
  11   8  23      187.14      118.92    118.40 o 
   1   9  23      457.62      394.03     72.04 o 
   2   9  23      148.72      -36.27     61.67 o 
   3   9  23     1541.74     1432.60     96.84 o 
   4   9  23        4.91      -16.55     75.62 o 
   5   9  23     2484.96     2548.39    120.78 o 
   6   9  23      117.78      208.92     74.52 o 
   7   9  23     3303.17     3216.39    141.28 o 
   8   9  23      310.15      113.59     81.05 o 
   9   9  23      365.56      471.39    119.49 o 
  10   9  23      135.26      -78.79    102.31 o 
  11   9  23       32.85       69.15    113.52 o 
   0  10  23      148.64      105.06     95.10 o 
   1  10  23       48.60      -38.74     69.45 o 
   2  10  23     1001.24      797.16     77.40 o 
   3  10  23       52.27       23.00     83.30 o 
   4  10  23      136.54      216.82     77.92 o 
   5  10  23       32.35      -32.16     72.53 o 
   6  10  23      320.19      191.56     67.48 o 
   7  10  23        7.02       94.38     83.32 o 
   8  10  23      140.51       28.28     91.24 o 
   9  10  23      178.62      -46.17    101.23 o 
  10  10  23      158.72      112.91     94.01 o 
   1  11  23        8.02      -12.15     81.61 o 
   2  11  23      948.47      937.02     97.43 o 
   3  11  23     2006.41     1820.29    122.70 o 
   4  11  23      332.45      182.62     79.39 o 
   5  11  23     1152.53     1064.99    119.36 o 
   6  11  23       14.89      -21.98     81.50 o 
   7  11  23      685.32      533.35     94.74 o 
   8  11  23     1016.12      794.62    103.84 o 
   9  11  23     2456.38     2384.56    134.22 o 
   0  12  23     1660.87     1619.26    158.99 o 
   1  12  23     6643.95     7369.06    177.61 o 
   2  12  23     1156.72     1170.55    100.09 o 
   3  12  23      171.32       73.89     89.57 o 
   4  12  23       28.19      -23.14     78.94 o 
   5  12  23        2.02       -9.88     79.72 o 
   6  12  23      611.59      468.18     92.41 o 
   7  12  23     1300.90     1287.62    113.43 o 
   8  12  23     2619.74     2281.80    140.00 o 
   1  13  23      317.71      171.26     84.61 o 
   2  13  23       11.02       -2.74     88.10 o 
   3  13  23     4791.79     5227.53    160.18 o 
   4  13  23       20.14       26.81     85.80 o 
   5  13  23     2694.52     2202.39    125.81 o 
   6  13  23      387.94      250.40    100.67 o 
   7  13  23     4736.96     4737.20    170.73 o 
   0  14  23       13.26     -143.37    143.37 o 
   1  14  23       47.56      170.20    118.01 o 
   2  14  23      275.46       71.62     95.42 o 
   3  14  23      970.61      765.43    107.01 o 
   4  14  23      732.13      494.69    108.06 o 
   5  14  23     2452.10     2374.40    131.40 o 
   6  14  23       58.94        1.09    111.14 o 
   1  15  23        6.97      -17.40    120.15 o 
   2  15  23      506.77      456.24    112.46 o 
   3  15  23       42.33       62.90    110.75 o 
   4  15  23        2.01       97.28    119.16 o 
   0   0  24    15171.32    15734.88    473.86 o 
   1   0  24     7033.82     7611.37    210.53 o 
   2   0  24     1269.79     1190.62    110.09 o 
   3   0  24     1039.15      915.06    141.87 o 
   4   0  24     1024.58      741.89    127.11 o 
   5   0  24     5407.60     5818.23    243.77 o 
   6   0  24     5247.94     5301.19    232.35 o 
   7   0  24       34.11        8.81    126.23 o 
   8   0  24    16316.98    19186.63    613.95 o 
   9   0  24       34.29      164.42    149.99 o 
  10   0  24     4001.54     4210.55    267.26 o 
  11   0  24     1682.42     1486.09    196.06 o 
  12   0  24       29.51      125.23    171.79 o 
   1   1  24      615.92      638.91     66.69 o 
   2   1  24      395.39      506.25     68.06 o 
   3   1  24      365.54      401.14     71.43 o 
   4   1  24     4494.50     4821.61    140.06 o 
   5   1  24    10389.27    10762.02    238.74 o 
   6   1  24     3328.97     3321.05    136.46 o 
   7   1  24     7837.32     8582.44    238.79 o 
   8   1  24      103.22       -4.93    110.80 o 
   9   1  24     3688.79     3823.33    188.69 o 
  10   1  24      147.04      224.26    115.39 o 
  11   1  24      495.56      381.93    132.80 o 
  12   1  24      594.17      536.46    185.13 o 
   0   2  24     5226.03     5311.61    162.72 o 
   1   2  24     2167.49     2049.09     98.30 o 
   2   2  24     1488.73     1290.87     69.09 o 
   3   2  24       95.03       11.54     53.26 o 
   4   2  24      960.20      926.24     86.97 o 
   5   2  24      352.75      290.37     67.22 o 
   6   2  24      132.95      187.21     84.86 o 
   7   2  24      342.21      352.84     80.03 o 
   8   2  24      425.50      451.29     93.51 o 
   9   2  24        3.76       96.56    120.20 o 
  10   2  24       68.37       23.66    142.92 o 
  11   2  24        6.70     -110.20    110.20 o 
  12   2  24       62.84      147.46    123.33 o 
   1   3  24     4523.85     4375.23    115.38 o 
   2   3  24     2672.31     2648.75     96.40 o 
   3   3  24     3043.84     2954.21     94.77 o 
   4   3  24     4412.68     4678.94    135.15 o 
   5   3  24    10251.05    11209.22    208.13 o 
   6   3  24      363.15      443.04     80.26 o 
   7   3  24      227.81      166.32     88.74 o 
   8   3  24      806.71      695.41     93.74 o 
   9   3  24     1522.90     1197.75    111.60 o 
  10   3  24      746.03      580.57    105.81 o 
  11   3  24       97.97      241.92    125.09 o 
  12   3  24     1016.62      708.27    135.17 o 
   0   4  24     5761.20     6380.17    344.73 o 
   1   4  24     3917.87     4279.35    128.01 o 
   2   4  24        8.72       38.51     50.47 o 
   3   4  24      410.26      393.31     59.39 o 
   4   4  24      317.61      255.47     63.41 o 
   5   4  24        8.84      -16.26     60.22 o 
   6   4  24     3427.21     3587.63    135.48 o 
   7   4  24     1259.90     1215.25     93.91 o 
   8   4  24     3535.29     3653.29    144.07 o 
   9   4  24      984.40      965.33    102.83 o 
  10   4  24      744.51      500.41    109.85 o 
  11   4  24      957.76      684.28    116.47 o 
  12   4  24      450.74      351.68    127.12 o 
   1   5  24       58.86       20.37     55.41 o 
   2   5  24        1.12      -22.23     63.17 o 
   3   5  24     3372.29     3353.18    115.28 o 
   4   5  24      495.20      390.05     66.42 o 
   5   5  24     1443.70     1371.50     88.63 o 
   6   5  24     1124.13      949.62     79.84 o 
   7   5  24     3425.83     3481.77    113.41 o 
   8   5  24     2363.03     2184.03    108.59 o 
   9   5  24     2858.90     2472.44    137.78 o 
  10   5  24     2790.18     2874.59    245.50 o 
  11   5  24      271.12      224.94    113.03 o 
  12   5  24       53.49       55.96    126.48 o 
   0   6  24     9965.85    11073.79    260.55 o 
   1   6  24      592.34      568.38     60.57 o 
   2   6  24     1489.42     1365.13     82.02 o 
   3   6  24      162.33      143.50     63.81 o 
   4   6  24      132.49      163.68     65.52 o 
   5   6  24       92.75      118.95     70.00 o 
   6   6  24       40.24      -53.54     75.31 o 
   7   6  24     1601.32     1453.94     93.36 o 
   8   6  24      441.99      302.14     75.47 o 
   9   6  24     6340.48     6457.51    179.89 o 
  10   6  24       32.94      -11.18     95.77 o 
  11   6  24     1935.84     1852.76    164.63 o 
   1   7  24        4.20       23.35     59.84 o 
   2   7  24      664.59      635.67     64.12 o 
   3   7  24     1101.79      842.60     78.66 o 
   4   7  24     1441.35     1371.94    100.29 o 
   5   7  24     6247.16     6456.86    143.75 o 
   6   7  24      572.64      330.83     72.82 o 
   7   7  24      372.54      309.64     75.86 o 
   8   7  24     1334.22     1136.79     96.04 o 
   9   7  24       34.47      -61.70     84.18 o 
  10   7  24      936.45      749.03    105.97 o 
  11   7  24      771.92      581.64    119.61 o 
   0   8  24     1111.90     1095.32    102.69 o 
   1   8  24     8134.64     9162.99    167.51 o 
   2   8  24       86.77      -62.91     62.91 o 
   3   8  24     2714.31     2900.80     98.95 o 
   4   8  24       32.35      136.56     77.79 o 
   5   8  24      460.36      458.42     77.05 o 
   6   8  24        8.24       72.91     71.96 o 
   7   8  24     1229.34     1119.12     96.30 o 
   8   8  24        4.96       63.22     82.57 o 
   9   8  24      477.89      389.16    105.99 o 
  10   8  24      136.34       72.43    101.95 o 
  11   8  24     1353.78     1121.39    165.86 o 
   1   9  24      401.10      414.41     72.34 o 
   2   9  24     1779.87     1504.96     86.47 o 
   3   9  24       10.38       12.85     65.29 o 
   4   9  24     2382.48     2547.69    105.48 o 
   5   9  24      168.78      204.55     74.50 o 
   6   9  24     1432.04     1226.76    115.90 o 
   7   9  24      814.91      815.09    105.33 o 
   8   9  24     1186.75      893.09    109.19 o 
   9   9  24      237.23      302.95     98.12 o 
  10   9  24     2196.05     2251.77    160.50 o 
   0  10  24      728.31      345.59    111.21 o 
   1  10  24     2514.79     2523.41    111.83 o 
   2  10  24     2940.29     3107.76    127.16 o 
   3  10  24      577.34      564.57     85.16 o 
   4  10  24      101.49      117.43     80.12 o 
   5  10  24      142.17      -32.52     73.31 o 
   6  10  24       17.33      -84.78     84.78 o 
   7  10  24      724.89      569.51     98.44 o 
   8  10  24      811.52      725.99    100.18 o 
   9  10  24      585.31      353.36    104.87 o 
   1  11  24        1.61      -54.40     84.72 o 
   2  11  24     1193.40     1107.95    122.61 o 
   3  11  24     1092.35     1036.57    103.73 o 
   4  11  24     1005.71      647.89    111.28 o 
   5  11  24      818.08      692.39     97.33 o 
   6  11  24     1026.47      795.39     94.74 o 
   7  11  24      212.71       99.76     98.89 o 
   8  11  24     2281.12     2274.03    176.27 o 
   0  12  24     1113.26      801.97    156.73 o 
   1  12  24     1634.87     1457.60    115.76 o 
   2  12  24      524.22      341.11     90.23 o 
   3  12  24      130.48      173.44     84.19 o 
   4  12  24      594.63      581.79     99.09 o 
   5  12  24      500.54      384.15     86.52 o 
   6  12  24     1415.07     1333.08    123.96 o 
   7  12  24     3703.52     3526.42    145.25 o 
   1  13  24        4.06      -67.26    101.23 o 
   2  13  24     1653.64     1676.83    122.19 o 
   3  13  24      703.54      499.07     95.16 o 
   4  13  24     1356.82     1306.21    124.87 o 
   5  13  24      760.78      627.04    109.85 o 
   6  13  24       28.51       71.34    106.56 o 
   0  14  24      498.07      442.89    175.76 o 
   1  14  24       71.09      185.49    118.28 o 
   2  14  24     2223.44     2041.87    126.02 o 
   3  14  24        4.85     -101.82    101.82 o 
   4  14  24      165.81      157.13    123.41 o 
   1  15  24        0.72       16.69    130.49 o 
   1   1  25     2227.21     2025.30     90.51 o 
   2   1  25     3654.59     3981.92    151.13 o 
   3   1  25     7476.24     8479.59    195.42 o 
   4   1  25    17333.56    19600.26    376.40 o 
   5   1  25    12208.86    13966.53    314.40 o 
   6   1  25     6211.86     7913.54    219.06 o 
   7   1  25     5552.25     6592.28    200.52 o 
   8   1  25     4031.13     3826.29    190.00 o 
   9   1  25       26.97      -93.04    110.10 o 
  10   1  25      115.31      161.96    124.30 o 
  11   1  25       39.83       79.29    134.63 o 
  12   1  25     1414.60     1303.29    148.50 o 
   0   2  25     2644.10     2575.26    144.10 o 
   1   2  25      577.14      317.84     66.37 o 
   2   2  25     1267.99     1250.87     81.40 o 
   3   2  25     2053.74     1697.19     94.21 o 
   4   2  25     1258.41     1416.83    103.30 o 
   5   2  25     3077.73     3232.10    153.26 o 
   6   2  25     2189.01     2334.64    142.99 o 
   7   2  25      453.41      540.15    107.37 o 
   8   2  25      333.12      360.02    107.08 o 
   9   2  25     2459.97     2315.32    148.13 o 
  10   2  25       41.28       28.30    125.26 o 
  11   2  25      861.53      693.20    146.98 o 
  12   2  25     2221.70     2223.84    194.80 o 
   1   3  25      260.13      232.80     59.70 o 
   2   3  25     1054.60      751.96     75.01 o 
   3   3  25     1846.65     1685.53    104.81 o 
   4   3  25     1857.68     1829.65    103.44 o 
   5   3  25     1837.78     1845.85    116.01 o 
   6   3  25     2020.40     2096.02    133.95 o 
   7   3  25     1008.41      936.31    115.63 o 
   8   3  25     1303.56     1164.35    115.95 o 
   9   3  25       59.02      -23.73    102.32 o 
  10   3  25       48.29      -28.31    131.47 o 
  11   3  25       47.57       -1.34    121.84 o 
  12   3  25      555.88       46.52    217.39 o 
   0   4  25      680.77      505.82     89.48 o 
   1   4  25     1282.90     1027.86     75.37 o 
   2   4  25      426.48      275.69     66.86 o 
   3   4  25      265.37       74.60     65.04 o 
   4   4  25       55.94      123.91     63.20 o 
   5   4  25      346.28      191.10     70.72 o 
   6   4  25     1658.93     1512.82     97.38 o 
   7   4  25      110.54      184.54     75.29 o 
   8   4  25       22.20       57.96     88.70 o 
   9   4  25       30.63       60.19    108.23 o 
  10   4  25      312.08      317.91    129.44 o 
  11   4  25      570.61      570.93    155.65 o 
   1   5  25      739.19      632.27     74.55 o 
   2   5  25     3276.25     4026.26    127.09 o 
   3   5  25     2047.54     2110.87    107.39 o 
   4   5  25    10149.92    11522.38    233.82 o 
   5   5  25     4341.32     5081.23    131.82 o 
   6   5  25      831.37      611.58     80.33 o 
   7   5  25        9.90      -33.29     71.03 o 
   8   5  25       94.06      -63.18     79.87 o 
   9   5  25     3307.12     3483.75    173.71 o 
  10   5  25     1745.21     1428.44    134.20 o 
  11   5  25     1922.47     1684.46    159.13 o 
   0   6  25     2852.43     2838.79    145.99 o 
   1   6  25       10.52       -6.16     59.16 o 
   2   6  25      353.57      111.95     71.98 o 
   3   6  25      584.67      317.92     67.38 o 
   4   6  25      597.65      415.15     78.61 o 
   5   6  25      297.06       84.06     72.64 o 
   6   6  25        0.14       66.78     73.22 o 
   7   6  25      268.70      257.82     85.14 o 
   8   6  25      561.42      317.00     82.26 o 
   9   6  25      101.28       74.35     84.15 o 
  10   6  25     1007.46      766.71    127.30 o 
  11   6  25     1097.19      919.51    155.15 o 
   1   7  25      531.23      325.24     66.96 o 
   2   7  25      246.34      190.74     70.66 o 
   3   7  25      771.29      576.20     90.10 o 
   4   7  25        2.76      -70.44     70.44 o 
   5   7  25      981.64      798.59     83.60 o 
   6   7  25     1081.37      792.23     87.89 o 
   7   7  25     1781.52     1618.49    106.45 o 
   8   7  25     2182.35     2103.56    119.35 o 
   9   7  25      789.23      601.56    104.41 o 
  10   7  25     3651.03     3540.48    226.66 o 
   0   8  25     1086.89     1181.15    137.71 o 
   1   8  25      209.25      164.16     74.10 o 
   2   8  25     4563.46     4818.68    159.74 o 
   3   8  25      130.69       77.64     73.58 o 
   4   8  25       13.05      133.11     77.94 o 
   5   8  25      161.00       95.30     76.09 o 
   6   8  25      170.63       70.86     79.46 o 
   7   8  25      383.03      233.68     94.13 o 
   8   8  25       79.12       70.18     98.28 o 
   9   8  25     2027.90     1796.89    135.42 o 
  10   8  25     1175.44      944.96    139.74 o 
   1   9  25       18.67       21.66     68.16 o 
   2   9  25      559.37      453.31     80.21 o 
   3   9  25     2551.30     2495.32    162.77 o 
   4   9  25     3082.41     3111.31    135.19 o 
   5   9  25      874.82      687.61    100.06 o 
   6   9  25     1650.85     1645.32    117.09 o 
   7   9  25       11.98      -43.89     92.52 o 
   8   9  25        7.53      -93.29     93.29 o 
   9   9  25      125.52       97.55     97.71 o 
   0  10  25     4852.03     5203.52    244.65 o 
   1  10  25     5129.17     5679.65    158.80 o 
   2  10  25     5320.60     5899.91    166.59 o 
   3  10  25     2053.59     1926.10    111.92 o 
   4  10  25       11.93       65.69     88.59 o 
   5  10  25       63.15       59.20     83.43 o 
   6  10  25       11.10      -49.61     89.25 o 
   7  10  25     1408.65     1313.33    118.39 o 
   8  10  25     2293.56     2006.04    133.04 o 
   1  11  25       22.99      -36.36     95.42 o 
   2  11  25     2648.92     2745.44    150.99 o 
   3  11  25     1098.77      827.20    108.81 o 
   4  11  25     1576.32     1476.33    107.47 o 
   5  11  25      841.42      509.72     95.71 o 
   6  11  25       12.79      131.64    103.89 o 
   7  11  25      944.09      663.69    107.43 o 
   0  12  25       94.54       91.80    131.24 o 
   1  12  25      627.03      559.05    108.24 o 
   2  12  25       67.71      -71.16     87.96 o 
   3  12  25     1032.02      955.00    130.65 o 
   4  12  25      116.85      120.83     98.24 o 
   5  12  25       63.93      -15.04     95.10 o 
   6  12  25      749.55      690.56    115.04 o 
   1  13  25      122.11       12.76    114.59 o 
   2  13  25       57.76      -90.35     90.35 o 
   3  13  25      169.56       83.95    105.30 o 
   4  13  25       29.56      -35.58     94.59 o 
   5  13  25       72.43      -25.82    106.81 o 
   0  14  25       67.60     -170.34    198.04 o 
   1  14  25      907.24      751.43    165.18 o 
   2  14  25       64.00       46.55    120.36 o 
   0   0  26      394.26      448.16    128.77 o 
   1   0  26     4317.23     4727.90    246.75 o 
   2   0  26     3441.75     3425.81    166.08 o 
   3   0  26     3308.22     3815.67    181.31 o 
   4   0  26     6688.38     7127.49    300.90 o 
   5   0  26      372.30      363.11    124.42 o 
   6   0  26       42.81     -143.05    248.56 o 
   7   0  26      291.10      380.67    174.51 o 
   8   0  26       44.86     -131.58    153.43 o 
   9   0  26       28.49       66.57    150.05 o 
  10   0  26     1355.43     1307.65    222.88 o 
  11   0  26      324.24      411.23    230.62 o 
   1   1  26      608.68      437.60     77.41 o 
   2   1  26     1847.78     1829.57    127.77 o 
   3   1  26     1884.37     1527.03    108.43 o 
   4   1  26     4403.84     4989.71    149.88 o 
   5   1  26     3823.89     4522.95    173.46 o 
   6   1  26     3631.38     3909.86    168.20 o 
   7   1  26       28.56      172.08    100.78 o 
   8   1  26      607.42      305.88    128.74 o 
   9   1  26       73.34      -29.77    111.24 o 
  10   1  26      107.28      156.62    119.78 o 
  11   1  26       24.49      -67.15    133.47 o 
   0   2  26     5394.77     5981.07    202.87 o 
   1   2  26    10601.98    12217.98    290.07 o 
   2   2  26     1659.87     1468.05     93.86 o 
   3   2  26     5887.73     6156.79    247.71 o 
   4   2  26     1543.65     1419.73    103.86 o 
   5   2  26      876.52      721.55     96.89 o 
   6   2  26      249.50      239.26    107.00 o 
   7   2  26      207.20      101.72    116.26 o 
   8   2  26       28.40       24.06     96.60 o 
   9   2  26      500.88      355.37    116.62 o 
  10   2  26      154.00       36.73    173.08 o 
  11   2  26      658.72      646.53    153.93 o 
   1   3  26     3542.32     3966.50    128.81 o 
   2   3  26     1188.78     1131.01     87.14 o 
   3   3  26     2508.79     2723.58    114.94 o 
   4   3  26     2016.90     1952.09    119.61 o 
   5   3  26     3429.71     3489.87    161.50 o 
   6   3  26     3439.44     3430.83    149.12 o 
   7   3  26       24.71       21.12    117.86 o 
   8   3  26      561.19      436.76    118.68 o 
   9   3  26      865.49      659.07    135.56 o 
  10   3  26      194.45      -46.36    136.58 o 
  11   3  26     2362.20     2401.52    170.53 o 
   0   4  26       23.67       93.95     83.82 o 
   1   4  26     2255.16     1966.85     95.91 o 
   2   4  26     1524.85     1300.90     87.47 o 
   3   4  26     3338.72     3226.24    135.57 o 
   4   4  26        2.38      106.63     76.70 o 
   5   4  26    10665.10    12289.28    280.19 o 
   6   4  26     2895.91     2691.14    149.44 o 
   7   4  26     6217.40     7139.78    205.76 o 
   8   4  26      901.84      928.27    124.76 o 
   9   4  26     2759.26     2823.58    183.31 o 
  10   4  26      505.66      453.73    128.97 o 
   1   5  26     1952.60     1855.03    129.25 o 
   2   5  26      915.31      887.89     91.53 o 
   3   5  26        1.71       94.11     71.96 o 
   4   5  26     4930.06     5254.01    153.57 o 
   5   5  26     1088.68      862.90     88.30 o 
   6   5  26     1415.40     1194.39     87.78 o 
   7   5  26      728.36      578.04     85.20 o 
   8   5  26        1.13       23.50     89.89 o 
   9   5  26     2148.87     2148.61    136.24 o 
  10   5  26      558.80      345.64    125.67 o 
   0   6  26     4262.90     4352.13    210.25 o 
   1   6  26     1177.63     1087.77    104.69 o 
   2   6  26      670.40      388.70     77.93 o 
   3   6  26       19.17      -69.07     69.07 o 
   4   6  26       56.86       60.20     64.63 o 
   5   6  26     4090.81     4206.62    128.78 o 
   6   6  26     3075.01     2821.10    143.69 o 
   7   6  26     6427.20     7095.59    249.40 o 
   8   6  26     3027.32     2546.48    128.72 o 
   9   6  26     3381.02     3229.89    189.75 o 
  10   6  26     5045.81     4864.24    258.21 o 
   1   7  26     1500.78     1387.93     91.71 o 
   2   7  26        5.18       45.01     77.40 o 
   3   7  26     2306.35     2443.49    113.54 o 
   4   7  26      526.30      373.98     78.98 o 
   5   7  26     1388.23     1143.71     95.77 o 
   6   7  26     1068.40      889.92     97.36 o 
   7   7  26      136.48       38.47     93.61 o 
   8   7  26       30.58       -1.87     93.62 o 
   9   7  26       11.35      -68.80    102.95 o 
   0   8  26     4379.93     5111.01    257.58 o 
   1   8  26     1296.42     1189.23     89.75 o 
   2   8  26     5453.80     5731.37    173.80 o 
   3   8  26      845.56      625.92     96.01 o 
   4   8  26      584.13      538.26     84.44 o 
   5   8  26      864.64      613.01     86.73 o 
   6   8  26       34.50      -35.37     91.89 o 
   7   8  26     1632.45     1327.45    123.58 o 
   8   8  26     1243.94      981.00    120.11 o 
   9   8  26       60.35       84.37    102.10 o 
   1   9  26     1465.88     1394.94    110.31 o 
   2   9  26        1.11       31.92     81.11 o 
   3   9  26      382.65      362.42     83.25 o 
   4   9  26     1588.25     1314.21    111.30 o 
   5   9  26     1469.94     1453.15    115.96 o 
   6   9  26      543.79      470.50    109.06 o 
   7   9  26      637.14      501.46    116.61 o 
   8   9  26       17.04        5.71    111.43 o 
   0  10  26    11792.35    14117.67    599.71 o 
   1  10  26    12543.22    15593.79    315.68 o 
   2  10  26     3406.42     2963.02    167.66 o 
   3  10  26     6560.15     6830.20    184.06 o 
   4  10  26      531.82      449.14     91.13 o 
   5  10  26      216.88      300.92    102.43 o 
   6  10  26      539.91      508.15    102.43 o 
   7  10  26      136.18       -6.62    110.12 o 
   1  11  26      565.73      647.02    115.40 o 
   2  11  26       53.28       58.88     94.43 o 
   3  11  26      325.01      287.33    100.06 o 
   4  11  26      668.55      492.64    101.15 o 
   5  11  26       77.62      210.57    102.13 o 
   6  11  26     1098.08      823.60    121.44 o 
   0  12  26      503.14      428.44    162.59 o 
   1  12  26     1402.23     1338.38    141.30 o 
   2  12  26      670.73      527.98    106.83 o 
   3  12  26     1306.10      774.85    118.30 o 
   4  12  26        1.57       54.51    104.84 o 
   5  12  26      697.85      490.86    112.07 o 
   1  13  26      132.81      134.78    121.68 o 
   2  13  26      316.62      229.86    114.21 o 
   1   1  27       30.65       14.35     74.66 o 
   2   1  27       94.40      -22.60     90.89 o 
   3   1  27      480.71      392.05     82.04 o 
   4   1  27      130.16      181.15     86.70 o 
   5   1  27      857.33      715.04    114.77 o 
   6   1  27     1317.99      899.31    134.01 o 
   7   1  27        1.00       75.30    113.93 o 
   8   1  27      832.45     1090.06    176.63 o 
   9   1  27      781.19      650.77    143.16 o 
  10   1  27      115.29       80.12    129.14 o 
   0   2  27     1796.79     1975.62    159.44 o 
   1   2  27     2101.20     2114.66    120.17 o 
   2   2  27      332.43      266.11     73.86 o 
   3   2  27       62.28      -28.43     78.53 o 
   4   2  27      145.26      -30.76     98.23 o 
   5   2  27     2706.31     2767.21    144.07 o 
   6   2  27     3942.30     4342.90    174.04 o 
   7   2  27     4559.09     4947.09    220.84 o 
   8   2  27     1862.75     1908.45    154.12 o 
   9   2  27      546.47      515.33    132.26 o 
  10   2  27     1702.62     1568.74    162.42 o 
   1   3  27      805.46      733.72     84.47 o 
   2   3  27      136.01      156.77     85.65 o 
   3   3  27     1764.78     1861.41    116.38 o 
   4   3  27       10.53       66.47     91.80 o 
   5   3  27     4126.13     4429.26    175.50 o 
   6   3  27      440.28      469.72    104.07 o 
   7   3  27     1829.61     1902.12    151.73 o 
   8   3  27        3.99     -119.27    119.27 o 
   9   3  27     1316.30     1089.34    140.93 o 
  10   3  27     2626.78     2545.09    189.97 o 
   0   4  27     8349.44     8710.03    324.32 o 
   1   4  27     3201.39     3348.60    130.89 o 
   2   4  27     3250.03     3323.38    212.81 o 
   3   4  27     1162.77      763.69    102.27 o 
   4   4  27      975.82      765.77     99.51 o 
   5   4  27     2063.36     1953.60    121.74 o 
   6   4  27      349.13      293.96    109.95 o 
   7   4  27     2835.16     2860.46    146.79 o 
   8   4  27     2016.78     2025.21    127.04 o 
   9   4  27     2350.01     2505.09    180.82 o 
  10   4  27      751.73      541.91    143.38 o 
   1   5  27       60.86        9.06     87.85 o 
   2   5  27      585.08      624.17     93.01 o 
   3   5  27     1141.88     1097.88    120.73 o 
   4   5  27      107.43       59.73     85.04 o 
   5   5  27      237.55      120.37     97.76 o 
   6   5  27        9.78      127.01    107.47 o 
   7   5  27     2874.51     2857.70    271.26 o 
   8   5  27       32.27       58.33    109.18 o 
   9   5  27     4968.69     5603.46    240.74 o 
   0   6  27      310.45      154.94    118.82 o 
   1   6  27     2686.56     2510.53    127.26 o 
   2   6  27      783.15      594.20     82.87 o 
   3   6  27     1493.71     1384.27    104.77 o 
   4   6  27      309.68      209.21     81.93 o 
   5   6  27      226.18      139.57     87.85 o 
   6   6  27     1670.25     1426.98    105.04 o 
   7   6  27      330.43      212.58     96.23 o 
   8   6  27      617.74      541.11    111.68 o 
   9   6  27      307.88      183.51    120.22 o 
   1   7  27       22.01      -59.79     70.51 o 
   2   7  27     2517.48     2686.31    135.59 o 
   3   7  27     1358.46      983.03     97.68 o 
   4   7  27     1594.26     1354.49    132.93 o 
   5   7  27      161.81      104.57     81.74 o 
   6   7  27      508.71      372.07     97.48 o 
   7   7  27      263.35      163.68    105.67 o 
   8   7  27      524.88      381.96    105.03 o 
   0   8  27     6119.36     6871.89    311.60 o 
   1   8  27    13717.76    16499.15    305.45 o 
   2   8  27     5861.59     6424.45    173.85 o 
   3   8  27     7655.49     8443.54    201.03 o 
   4   8  27      514.72      304.99     88.24 o 
   5   8  27       84.32      197.57     91.62 o 
   6   8  27      237.77      266.72    102.44 o 
   7   8  27     1131.84      966.61    127.11 o 
   8   8  27     2458.59     2103.55    147.27 o 
   1   9  27      243.47      196.62     82.66 o 
   2   9  27      263.37      265.85     84.10 o 
   3   9  27      727.23      557.34    102.00 o 
   4   9  27      853.31      643.66    104.91 o 
   5   9  27      291.60      220.48    103.15 o 
   6   9  27     2555.73     2205.47    129.90 o 
   7   9  27        7.00       45.79    109.18 o 
   0  10  27     1527.66     1099.21    241.64 o 
   1  10  27      161.42       72.04     83.08 o 
   2  10  27      822.50      624.19    102.57 o 
   3  10  27      217.35      129.17     90.35 o 
   4  10  27      155.38       97.80    115.37 o 
   5  10  27      262.00      107.68    101.11 o 
   6  10  27        6.07      -70.76     98.57 o 
   1  11  27        2.35      -70.12     97.05 o 
   2  11  27      617.63      419.33    125.50 o 
   3  11  27     1109.50      775.07    118.28 o 
   4  11  27      121.52      147.54    117.70 o 
   0  12  27     1749.21     1702.45    190.17 o 
   1  12  27      561.04      391.75    116.43 o 
   2  12  27     5173.80     5677.94    195.69 o 
   0   0  28        9.71       76.88    136.37 o 
   1   0  28     2883.68     2617.50    166.31 o 
   2   0  28      792.29      746.70    144.19 o 
   3   0  28     2989.59     2798.33    179.68 o 
   4   0  28     2463.03     2318.43    205.82 o 
   5   0  28     2808.18     2283.18    293.59 o 
   6   0  28     6889.37     7098.87    497.83 o 
   7   0  28     2440.56     2810.96    259.81 o 
   8   0  28     1474.03     1458.27    256.97 o 
   9   0  28      848.32     1198.55    272.31 o 
   1   1  28      216.17      202.95     82.73 o 
   2   1  28      812.16      716.22    106.93 o 
   3   1  28     2632.53     2642.47    124.57 o 
   4   1  28     1519.30     1338.29    118.14 o 
   5   1  28     3268.33     3568.21    162.46 o 
   6   1  28      329.22      164.93    121.12 o 
   7   1  28      571.35      370.67    166.70 o 
   8   1  28        0.87      193.35    172.97 o 
   9   1  28       79.56      239.07    145.81 o 
   0   2  28      414.22      347.96    133.14 o 
   1   2  28      878.74      709.02     91.58 o 
   2   2  28        9.75      -25.49     70.64 o 
   3   2  28      966.89      902.47    103.76 o 
   4   2  28       34.57       52.65     92.88 o 
   5   2  28      522.26      401.40    108.05 o 
   6   2  28      646.80      486.24    103.03 o 
   7   2  28     1421.82     1499.34    172.42 o 
   8   2  28      953.79      673.86    155.53 o 
   9   2  28      815.29      647.49    164.01 o 
   1   3  28      111.52      168.44     78.12 o 
   2   3  28     2235.59     2122.17    136.06 o 
   3   3  28     2057.59     1827.10    124.54 o 
   4   3  28     6218.60     7163.70    215.90 o 
   5   3  28     3985.13     4194.13    182.89 o 
   6   3  28     1049.91      833.85    118.62 o 
   7   3  28      707.51      774.84    133.34 o 
   8   3  28      130.65     -126.85    126.85 o 
   9   3  28       63.86      -14.34    130.60 o 
   0   4  28      806.44      925.97    139.41 o 
   1   4  28     3002.86     3293.16    143.83 o 
   2   4  28       34.73      -38.16     84.01 o 
   3   4  28     3566.48     3698.22    164.49 o 
   4   4  28       62.29       83.46    119.87 o 
   5   4  28      601.85      577.70    117.27 o 
   6   4  28      592.94      401.33    112.79 o 
   7   4  28      338.51      312.07    114.04 o 
   8   4  28      136.45      187.21    130.53 o 
   9   4  28      460.57      362.63    145.87 o 
   1   5  28     1021.81      990.62    101.58 o 
   2   5  28      205.43      171.12     94.52 o 
   3   5  28     1043.97      736.05    113.06 o 
   4   5  28      249.65      220.54     96.09 o 
   5   5  28     1945.02     1874.77    137.65 o 
   6   5  28       30.62       11.30    104.34 o 
   7   5  28      949.25      598.81    119.22 o 
   8   5  28      421.43       63.70    137.72 o 
   0   6  28    13835.64    16718.63    506.01 o 
   1   6  28     9039.84    10645.67    250.76 o 
   2   6  28     3213.28     3115.73    171.26 o 
   3   6  28     8879.14    10159.58    258.37 o 
   4   6  28     2579.17     2448.51    137.67 o 
   5   6  28     2245.04     2508.05    192.92 o 
   6   6  28     1308.72     1126.37    126.24 o 
   7   6  28      258.82      238.93    152.44 o 
   8   6  28      600.45      519.68    144.57 o 
   1   7  28      571.99      459.82     88.86 o 
   2   7  28      407.42      317.77     86.94 o 
   3   7  28     4098.83     4016.23    145.67 o 
   4   7  28     3331.83     3498.69    148.82 o 
   5   7  28     1931.37     1755.90    124.25 o 
   6   7  28     1752.07     1522.14    134.44 o 
   7   7  28     2047.00     2280.71    185.00 o 
   0   8  28     4376.93     4293.07    267.39 o 
   1   8  28       46.08       56.38     86.96 o 
   2   8  28       53.71      142.11     84.60 o 
   3   8  28       34.38        8.82     87.61 o 
   4   8  28      974.59      638.11    104.93 o 
   5   8  28     1220.59     1062.65    120.85 o 
   6   8  28      283.33      194.31    101.95 o 
   1   9  28      106.92       -4.10     97.57 o 
   2   9  28      782.39      594.17    109.31 o 
   3   9  28      420.91      315.86    114.26 o 
   4   9  28     1231.85     1147.82    127.20 o 
   5   9  28      712.59      487.78    117.01 o 
   0  10  28     1516.19     1710.01    193.39 o 
   1  10  28      712.54      534.38    111.64 o 
   2  10  28     1305.22     1108.18    102.74 o 
   3  10  28      712.07      425.87    103.86 o 
   4  10  28       87.61      133.15    100.12 o 
   1  11  28      162.53       15.60    109.61 o 
   2  11  28       14.99      115.34    109.64 o 
   1   1  29      195.51      330.14     87.17 o 
   2   1  29     4377.31     4865.70    162.60 o 
   3   1  29     3515.00     3787.28    157.21 o 
   4   1  29     7022.87     7748.97    223.96 o 
   5   1  29     2387.89     2710.41    165.92 o 
   6   1  29     2201.42     2231.48    149.44 o 
   7   1  29      421.23      168.68    135.87 o 
   8   1  29      185.45      182.04    151.54 o 
   0   2  29     2094.35     1809.85    154.33 o 
   1   2  29     2377.33     2371.18    121.90 o 
   2   2  29     1430.70     1338.29    105.37 o 
   3   2  29      763.18      758.20    101.04 o 
   4   2  29      155.67      -37.50     96.17 o 
   5   2  29     2175.35     1956.81    138.85 o 
   6   2  29      522.64      345.39    158.78 o 
   7   2  29       63.04      112.86    124.40 o 
   8   2  29      689.80      604.55    134.20 o 
   1   3  29      393.48      417.50     96.36 o 
   2   3  29      934.65      836.12    107.21 o 
   3   3  29     2679.05     2722.85    159.66 o 
   4   3  29     2887.79     3065.60    169.03 o 
   5   3  29     2998.26     3224.76    213.98 o 
   6   3  29      321.34      161.04    120.45 o 
   7   3  29     2210.00     2260.06    166.30 o 
   8   3  29      284.32       62.09    150.02 o 
   0   4  29      423.54      370.90    156.25 o 
   1   4  29      810.15      778.10    107.57 o 
   2   4  29      118.27       50.25     91.48 o 
   3   4  29      871.13      764.07    116.46 o 
   4   4  29      582.03      526.89    121.72 o 
   5   4  29       11.78      -95.22    112.15 o 
   6   4  29      903.65      575.65    127.46 o 
   7   4  29      283.55      265.00    122.55 o 
   1   5  29      343.57      251.27     79.70 o 
   2   5  29      373.30      276.29     98.17 o 
   3   5  29     3979.55     4447.70    180.03 o 
   4   5  29     2786.89     2813.20    150.33 o 
   5   5  29     6724.40     7999.67    250.33 o 
   6   5  29     3637.01     4198.28    238.51 o 
   7   5  29     2903.12     2928.34    176.79 o 
   0   6  29      429.80      209.03    169.64 o 
   1   6  29     5196.63     5435.99    203.94 o 
   2   6  29       12.05      -70.66    108.91 o 
   3   6  29     1282.74     1363.29    141.70 o 
   4   6  29      258.67      292.37    112.79 o 
   5   6  29      349.11      255.22    117.80 o 
   6   6  29      132.42      107.74    127.45 o 
   1   7  29      170.49      264.30    125.05 o 
   2   7  29     1895.27     2137.91    161.68 o 
   3   7  29        9.38     -117.20    120.79 o 
   4   7  29       28.31       39.19    117.02 o 
   5   7  29       23.52      -58.17    116.93 o 
   6   7  29      137.08      276.97    134.05 o 
   0   8  29      523.39      318.83    129.68 o 
   1   8  29       73.26      -15.32     97.56 o 
   2   8  29       28.51      165.47     99.19 o 
   3   8  29      102.47      -64.84    106.98 o 
   4   8  29      418.74      201.19    109.73 o 
   5   8  29      168.69       11.50    119.07 o 
   1   9  29       14.03      -45.24    105.54 o 
   2   9  29      420.12      127.62    111.01 o 
   3   9  29     1850.33     1780.67    149.56 o 
   0  10  29     1159.36      801.64    192.42 o 
   0   0  30     3268.58     3936.23    369.04 o 
   1   0  30     5928.99     6669.46    273.57 o 
   2   0  30     5597.98     5855.63    376.47 o 
   3   0  30     1237.36      830.28    171.56 o 
   4   0  30      435.24      247.21    156.55 o 
   5   0  30      902.77      614.02    180.63 o 
   6   0  30      490.99      455.45    214.98 o 
   7   0  30     5970.26     7460.06    441.31 o 
   1   1  30       31.81      -36.76     99.19 o 
   2   1  30      522.13      516.69    100.93 o 
   3   1  30      336.49      163.91     98.53 o 
   4   1  30     2664.42     2876.17    165.79 o 
   5   1  30     3208.19     2773.72    193.37 o 
   6   1  30     3166.21     3710.93    217.34 o 
   7   1  30      857.07      833.65    178.54 o 
   0   2  30       53.83      133.13    128.10 o 
   1   2  30       38.30      103.01     86.21 o 
   2   2  30      309.70      225.63     93.85 o 
   3   2  30        0.41      -14.37     90.43 o 
   4   2  30      241.88      200.29    111.54 o 
   5   2  30      128.50       61.46    118.54 o 
   6   2  30      834.40      782.11    134.34 o 
   7   2  30      544.80      448.18    133.07 o 
   1   3  30      542.51      317.44    104.54 o 
   2   3  30      549.67      605.30    114.85 o 
   3   3  30     1303.10     1385.67    136.54 o 
   4   3  30     1749.50     1776.84    138.50 o 
   5   3  30      636.93      632.36    129.81 o 
   6   3  30     1803.02     2142.72    159.53 o 
   0   4  30     7025.56     7824.87    542.09 o 
   1   4  30     3216.33     3467.62    219.58 o 
   2   4  30     3620.71     4073.02    175.27 o 
   3   4  30      617.47      436.94    108.94 o 
   4   4  30      450.00      348.79    133.66 o 
   5   4  30       71.13       -8.64    119.36 o 
   6   4  30      870.17      829.29    148.40 o 
   1   5  30      185.92      192.19    111.52 o 
   2   5  30      395.57      288.65    109.21 o 
   3   5  30       85.79      115.65    108.47 o 
   4   5  30     1579.91     1667.09    141.82 o 
   5   5  30       25.06       99.28    116.21 o 
   0   6  30       11.61       12.89    139.05 o 
   1   6  30      630.02      496.44    118.84 o 
   2   6  30     1753.98     1661.19    163.29 o 
   3   6  30      247.83      102.03    108.62 o 
   4   6  30       29.11      -43.79    136.14 o 
   5   6  30      375.20      330.41    155.96 o 
   1   7  30        2.17      -80.43    113.21 o 
   2   7  30      387.90      390.73    122.19 o 
   3   7  30      817.66      831.40    132.44 o 
   4   7  30      402.20      192.73    126.44 o 
   0   8  30     3104.54     3658.61    439.69 o 
   1   8  30       98.38       -1.15    139.67 o 
   2   8  30      310.42      183.26    141.89 o 
   1   1  31        1.19     -100.93    100.93 o 
   2   1  31      341.70      205.30    109.64 o 
   3   1  31        2.53      -84.44    119.54 o 
   4   1  31       29.68      -27.81    106.32 o 
   5   1  31       26.94      195.83    133.56 o 
   0   2  31     3991.70     4258.09    245.36 o 
   1   2  31     3515.00     3431.56    173.21 o 
   2   2  31     3057.97     3413.00    189.05 o 
   3   2  31      525.94      402.79    118.16 o 
   4   2  31       52.77       94.24    113.47 o 
   5   2  31      290.33      189.65    136.10 o 
   1   3  31      218.93      183.84     99.29 o 
   2   3  31      111.06      211.14    114.56 o 
   3   3  31     2358.30     2215.71    152.73 o 
   4   3  31      361.28      255.06    115.08 o 
   0   4  31      815.61      704.20    235.64 o 
   1   4  31     1580.94     1435.85    142.19 o 
   2   4  31     1173.23     1162.64    124.60 o 
   3   4  31       17.35      -14.91    123.16 o 
   4   4  31       89.50       50.76    124.82 o 
   1   5  31      110.58       93.65     96.98 o 
   2   5  31      128.35      106.01    122.20 o 
   3   5  31      428.35      266.21    131.97 o 
   0   6  31      732.21      604.37    172.39 o 
   1   6  31     1144.82     1116.98    147.63 o 
   2   6  31      639.08      516.28    157.21 o 
   0   0  32       32.14       26.69    262.77 o 
   1   0  32       78.96      -14.32    170.19 o 
   2   0  32      912.03      772.77    206.01 o 
   1   1  32      144.97       31.47    109.17 o 
   2   1  32       17.41      -54.64    117.53 o 
   0   2  32      131.57       96.06    233.99 o 
   1   2  32     1002.89      705.42    139.77 o 
   2   2  32       73.92     -124.73    124.73 o 
   1   3  32      146.90      -56.87    110.27 o 
                                                 
